# Supplementary material for: Association analysis of suicide risk assessed with Mini International Neuropsychiatric Interviews’ Suicidality Module in adolescents with non suicidal self injury disorder
Source: Front Psychiatry. 2025 Feb 10;16:1546039. doi: 10.3389/fpsyt.2025.1546039 (PMC11847866; doi:10.3389/fpsyt.2025.1546039)
Supplement: Supplementary file 1 [file DataSheet1.csv]

Bootstrap_Sample	FE1	FE2	FE3	ME1	ME2	ME3	I1	I2	I3	I4	MS1	MS2	MS3	MS4	MS5	D1	D2	D3	D4	A1	A2	A3	A4	SC	SS
1	41.45	50.1261904761905	31.2325396825397	14.2936507936508	38.2515873015873	22.4714285714286	37.9539682539683	1.65	3.38888888888889	11.5611111111111	0	31.3293650793651	24.3095238095238	0	17.3904761904762	41.4714285714286	15.2801587301587	7.45793650793651	28.3190476190476	34.7857142857143	33.8460317460317	9.86111111111111	53.3515873015873	0	16.218253968254
2	42.3555555555556	0.9	8.73968253968254	39.015873015873	0.9	50.0650793650794	11.8333333333333	4.25555555555556	0.4	0	2.78571428571429	0	75.6888888888889	0	4.02380952380952	3.57142857142857	33.6047619047619	20.1301587301587	10.6095238095238	70.2015873015873	22.7238095238095	1.1968253968254	36.5825396825397	0	18.415873015873
3	41.3541125541126	1.66666666666667	20.8978354978355	51.1113997113997	4.56349206349206	30.6373015873016	24.9579365079365	0.833333333333333	2.97308802308802	11.6134920634921	0	28.4017316017316	11.6269841269841	1.70793650793651	5.12157287157287	22.0579365079365	17.725468975469	51.2367243867244	19.2857142857143	31.8865800865801	43.3192640692641	10.3388888888889	17.815873015873	0	6.86666666666667
4	18.8309523809524	1.87619047619048	29.2849206349206	61.3873015873016	1.87619047619048	62.9190476190476	43.702380952381	1.04285714285714	3.77380952380952	3.79285714285714	0	31.4198412698413	12.0126984126984	4.2952380952381	0	3.4	45.2928571428571	4.49126984126984	28.3206349206349	61.9119047619048	43.9674603174603	16.3253968253968	15.95	0	18.1261904761905
5	23.6607559107559	21.9520091020091	15.2594627594628	14.3836607836608	0.787179487179487	31.0938672438672	38.6510378510379	24.4904151404151	0.82051282051282	1.02222222222222	0	47.7611111111111	67.7164835164835	0	13.4858974358974	20.0633921633922	0	17.6882617382617	34.3384781884782	72.4711954711955	25.1092796092796	0	35.1359196359196	9.75545565545566	76.3534021534022
6	8.19365079365079	40.4095238095238	12.5071428571429	12.8746031746032	7.44920634920635	47.815873015873	45.8714285714286	18.0428571428571	2.36904761904762	7.51111111111111	0	56.3674603174603	20.1444444444444	0	16.3	7.18888888888889	23.3031746031746	4.07460317460317	26.8968253968254	22.331746031746	18.7634920634921	12.8738095238095	97.5111111111111	5.44444444444444	13.7555555555556
7	33.839080355489	6.1797385620915	0.666666666666667	36.4558526784533	8.61428571428571	11.8631586507747	26.18124232149	25.9331103021505	5.89185217946828	0.4	0	13.2139194139194	14.8150326797386	4.97516339869281	2.44285714285714	19.2269005847953	7.52260137523295	28.3139908595017	40.531418289313	17.2759462759463	17.9684864499106	2.66666666666667	6.78062463851937	8.07777777777778	28.1636270162586
8	19.0042568542569	7.33571428571429	11.6261904761905	39.5756854256854	18.0979076479076	21.9976190476191	22.7714285714286	1.60238095238095	8.00793650793651	1	0	0	60.2142857142857	0	17.5233044733045	6.37712842712843	7.30649350649351	22.0661616161616	24.0533189033189	5.90952380952381	25.1909090909091	0.8	48.2051948051948	11.452380952381	63.8821789321789
9	14.3269563769564	0.6	0.428571428571429	104.241691641692	9.46808191808192	20.2071428571429	32.5727938727939	9.67380952380952	0.785714285714286	7.07142857142857	0	7.22142857142857	9.20238095238095	11.6017316017316	1.55769230769231	19.5594239094239	21.4190476190476	8.77380952380952	14.6213786213786	19.2595238095238	57.506993006993	8.99102564102564	34.4355644355644	5.51666666666667	48.9571428571429
10	39.5779942279942	23.6031746031746	58.9035353535354	10.5017316017316	0	21.6398268398268	13.3739538239538	29.1813131313131	0.763636363636364	0	0	57.5777777777778	23.7539682539683	10.5547619047619	13.8199134199134	3.41919191919192	1.05555555555556	3	16.989898989899	79.9613275613276	43.6762626262626	36.989898989899	31.2883838383838	23.5042568542569	0.863636363636364
11	53.6592975651799	18.4358435681965	19.2940960999785	21.4453673777203	3.63809523809524	27.9809523809524	21.472619047619	2.35238095238095	5.81008403361345	0	0.517647058823529	0.685714285714286	24.6511743158802	5.30720749838397	13.0383538030597	21.0691769015298	17.9739388062917	4.03809523809524	39.1285714285714	11.0142857142857	12.5809523809524	6.07673992673993	15.7904761904762	3.67100840336134	4.36792178409825
12	39.5375361480625	0	40.1645459803355	41.778976286871	5.85952380952381	38.0542028147291	17.4681704260652	0	11.6743975322923	0	0	4.71528822055138	60.9628108733372	5.51648351648352	2.66886446886447	28.8267399267399	0.671428571428571	22.0167534220166	24.7047619047619	41.9361191440139	9.78241758241758	51.790977443609	45.8480239059186	0	18.021978021978
13	27.0883838383838	0.844444444444445	6.54974747474748	18.0611111111111	5.71641414141414	39.3272727272727	14.2050505050505	41.5204184704185	0	0	0	18.240367965368	108.149747474747	0	3.9	13.6666666666667	0	12.8433982683983	20.7291125541126	64.4853174603174	26.4233044733045	46	78.024494949495	4.73308080808081	9.49166666666667
14	40.7301587301587	5.18888888888889	8.04126984126984	38.4301587301587	18.7333333333333	29.7015873015873	57.4603174603175	4.51111111111111	2.03333333333333	0.5	0	10.5301587301587	21.7444444444444	1.7	0.333333333333333	3.1	24.947619047619	15.5873015873016	18.6095238095238	23.415873015873	46.4936507936508	6.98730158730159	36.7634920634921	7.7	26.7571428571429
15	39.7401515151515	17.8214285714286	26.3388888888889	58.9310966810967	2.73293650793651	35.168253968254	10.152380952381	0.4	8.19960317460317	2.44404761904762	0	3.73571428571429	44.2306998556999	8.00198412698413	0.555555555555555	3.01904761904762	0.4	35.7297258297258	52.8828282828283	30.5088744588745	65.0607142857143	2.39253246753247	50.3133116883117	4.78214285714286	8.45808080808081
16	54.4378399003961	57.2680938751403	0	54.4378399003961	5.94444444444444	27.8989573935976	6.74041550653245	0.8	0	0	0	0	126.023826614831	0	10.0824220465525	4.83333333333333	4.42886624869383	33.4614220487159	28.2806579394286	30.4317448959503	78.4777420813403	28.367711166062	20.2772291884361	3.97412008281573	1.83333333333333
17	8.64340659340659	9.18363858363858	17.7737484737485	43.2227716727717	7.5964590964591	75.8789377289377	22.2202686202686	28.5600732600733	1.98333333333333	0	0	0	51.0728937728938	5	6.46666666666667	43.3393162393162	24.6029304029304	52.7056166056166	22.51336996337	19.3528083028083	1.75	2.22051282051282	15.5799145299145	0	2.33333333333333
18	20.1013736263736	30.0576923076923	37.7960622710623	25.1370879120879	2.37673992673993	31.1368131868132	20.8514652014652	1.66666666666667	8.50714285714286	0	0	16.6952380952381	12.0350732600733	4.76309523809524	0.285714285714286	6.86190476190476	4.04285714285714	14.7065018315018	22.6642857142857	31.2428571428571	26.1583333333333	0.9	17.1214285714286	0	18.8916666666667
19	41.5959817959818	15.904662004662	38.8600954600955	51.5349206349206	4.42051282051282	31.2356643356643	23.297446997447	11.4153846153846	1.90940170940171	5.08566433566434	3.08571428571429	7.93809523809524	39.3579587079587	0.722222222222222	4.93419913419913	1.38888888888889	13.0489621489621	5.73888888888889	22.9816461316461	18.6968975468975	33.7250305250305	0.75	58.7645743145743	11.3049062049062	44.3022810522811
20	37.4730380730381	23.2686951936952	8.70198412698413	26.2515873015873	21.7709401709402	14.2269341769342	19.6154262404262	11.1487096237096	7.18412698412698	17.0153846153846	2.96336996336996	42.8887196137196	48.0034215784216	1.27884615384615	0	35.651467976468	19.5556304806305	0.8	27.0992590742591	25.0682567432567	31.5881618381618	9.46060606060606	18.0175768675769	5.10119047619048	1.86666666666667
21	23.8210678210678	7.71139971139971	17.647113997114	26.8495670995671	3.39372294372294	11.4248196248196	16.5635642135642	11.8056277056277	8.85497835497835	1.18181818181818	0	1.69848484848485	60.6322510822511	5.6478354978355	6.91356421356421	9.03419913419913	11.4714285714286	1.4	13.7865800865801	58.7972582972583	24.4507936507937	22.9690476190476	46.3401154401154	12.1484126984127	87.4563492063492
22	48.2725274725275	8.53809523809524	9.53467643467643	24.2995115995116	2.68571428571429	11.7190476190476	19.0934065934066	6.63150183150183	0.4	6.54920634920635	0	7.44126984126984	11.3776556776557	15.7174603174603	27.531746031746	3.87619047619048	29.2776556776557	68.6140415140415	19.2587301587302	13.384126984127	41.0868131868132	2.46336996336996	54.5520146520147	0	23.6952380952381
23	16.7452380952381	7.66666666666667	3.92380952380952	15.6261904761905	4.52380952380952	49.3547619047619	41.7636363636364	14.7961038961039	9.34047619047619	0	0	37.8119047619048	49.8017316017316	1.41666666666667	1.9047619047619	13.5095238095238	24.6582251082251	25.4969696969697	9.34935064935065	44.4168831168831	16.6231601731602	5.24848484848485	6.33571428571429	18.230303030303	17.4556277056277
24	53.9435397935398	7.68333333333333	1.88571428571429	42.9047952047952	10.4636363636364	45.0385447885448	20.0105228105228	1.18181818181818	0	6.34047619047619	0	9.54444444444444	83.136568986569	0	14.4629759129759	24.5887168387168	18.7944444444444	6.63333333333333	28.059595959596	43.0468253968254	27.2196414696415	2.88333333333333	31.0700466200466	2.50769230769231	18.6
25	26.4911938938255	22.6777777777778	31.5960203539151	24.0146787423103	5.61038961038961	27.6657249183565	13.7154401154401	14.6238778765095	1.96240601503759	0	0	11.3173122199438	88.1763442697653	5.28730158730159	18.887221842485	15.7570270372902	13.4943286245918	26.2042378673958	15.4672723475355	35.5048340548341	19.2014714817346	57.721645021645	23.8024417103364	8.74920634920635	24.0718462823726
26	50.5045621045621	18.4434065934066	11.4013653013653	12.0047619047619	0.952380952380952	69.8798867798868	18.680303030303	16.6661116661117	5.01666666666667	0	0	11.6666666666667	61.1333333333333	6.204662004662	27.8586746586747	9.58482073482073	29.6378177378177	12.5884448884449	28.4046842046842	44.8841935841936	42.350333000333	46	76.5516761016761	12.8885447885448	0.696703296703297
27	37.4753912753913	22.9790764790765	19.3030247530248	14.9967476967477	2.47308802308802	37.4072094572095	48.1640137640138	18.9134365634366	0.666666666666667	7.23181818181818	0	25.7712065712066	11.6112776112776	3.25339105339105	0.333333333333333	3.4040404040404	34.522582972583	3.48571428571429	9.44531024531024	55.0565157065157	9.34273504273504	5.81904761904762	71.5663059163059	15.7098124098124	13.068253968254
28	21.0509803921569	3.06666666666667	11.2882352941176	33.9737458619812	12.9666666666667	27.5476445123504	13.6843137254902	7.1843137254902	3.41764705882353	0	2.11904761904762	13.9862745098039	18.8862745098039	2.45098039215686	7.07675070028011	8.46862745098039	0.685714285714286	17.9628214922333	45.6418130888719	25.210415075121	18.8664884135472	4.58214922332569	31.1804685510568	6.73333333333333	9.96862745098039
29	21.2805916305916	11.9350649350649	22.6388888888889	21.2805916305916	17.2112554112554	39.558658008658	21.44329004329	3.08333333333333	21.4623376623377	0	0	18.0039682539683	109.8	1.78571428571429	14.8866522366522	28.8619047619048	0.65	28.3333333333333	72.6041125541125	40.9484126984127	19.7880952380952	7.0047619047619	30.1531746031746	0	61.2858585858586
30	31.0186410811411	7.52066544566545	30.091496003996	57.7630883005883	3.25656565656566	25.2181485181485	61.5687950937951	4.77142857142857	1.75252525252525	2.3107905982906	12.7360195360195	30.4947913197913	42.7287462537463	0	1.45555555555556	2.55915334665335	21.1534854034854	33.5404817404817	16.22837995338	41.1971528471528	40.3230103230103	16.961988011988	28.6826617826618	0.86038961038961	27.8060397935398
31	60.8741425241425	0	2.27522477522477	57.1889915639916	9.8045399045399	79.6275197025197	26.2640553890554	2.475	0	4.22871572871573	0	12.1706071706072	6.44307359307359	2.93055555555556	0.722222222222222	10.2548340548341	46	101.744155844156	5.08196248196248	15.2404262404262	37.2863886113886	2.34285714285714	37.6374403374403	9.51839826839827	9.88888888888889
32	15.5840048840049	42.2394383394383	20.1912698412698	15.3062271062271	5.54126984126984	19.7688034188034	31.1967032967033	22.4777777777778	6.26507936507937	3.60940170940171	0	25.4325396825397	33.7497557997558	0.7	6.44761904761905	0.75	39.9503052503052	17.6833333333333	22.4934065934066	87.4217338217338	2.02222222222222	18.3337606837607	6.16709401709402	2.16666666666667	26.5015873015873
33	48.9844322344322	3.04285714285714	33.7901098901099	30.1020146520146	18.8738095238095	23.3380952380952	7.59102564102564	18.0228937728938	14.2034798534799	0	0	3.52380952380952	64.6018925518925	23.1305860805861	1.33571428571429	13.015873015873	13.4047619047619	9.87142857142857	11.6888888888889	51.0515873015873	12.2873015873016	51.65	72.3253968253968	29.4086080586081	38.7554334554335
34	35.2243375046007	7.2528083028083	2.57957393483709	56.5831221410169	3.66709401709402	32.5068050370682	6.94403622693096	9.33180678970153	1.87289377289377	0	4.5976911976912	34.1215367965368	40.5722458827722	0.733333333333333	14.70161899504	9.30840548340548	1.67705627705628	5.59808802308802	11.9581130857447	26.1259702286018	33.8770670849618	2.06208133971292	16.043253968254	17.694140654667	24.9669199221831
35	10.3010469922235	8.35995670995671	14.0927477751007	32.1502533414298	14.107157548334	57.677348142054	45.0689637160225	4.09225219225219	3.54340659340659	1.74102564102564	0	24.1191808191808	64.4349927849928	2.26666666666667	17.6832184155714	13.2568039803334	16.7395604395604	19.8437967261497	6.84073508191155	15.473088023088	48.575625681508	3.21050420168067	26.2229358876418	5.89640163757811	10.302331002331
36	39.3026695526695	11.4770562770563	14.1190476190476	33.2357142857143	5.71515151515151	7.81666666666667	42.7993506493507	1.9	6.06666666666667	7.43888888888889	0	6.57460317460317	17.0571428571429	6.61904761904762	6.88888888888889	4.75887445887446	20.2049062049062	30.8055555555556	21.6852092352092	50.7105339105339	8.19047619047619	3.46753246753247	21.7301587301587	8.02460317460318	17.4112554112554
37	29.4942640692641	12.5275974025974	16.0453102453102	36.194733044733	30.5355339105339	11.8041125541126	27.3536435786436	0.333333333333333	7.84444444444444	5.75	3.08571428571429	29.9424603174603	60.593253968254	0	10.2079365079365	52.3743506493506	5.9258658008658	11.9738095238095	38.05	30.9738816738817	9.98571428571429	5.81666666666667	33.2031746031746	0	15.9841991341991
38	35.6164224664225	5.46336996336996	6.40702075702076	85.7567155067155	4.28479853479853	29.445115995116	21.1412698412698	0	0.4	5.6015873015873	0	13.8705128205128	90.3254578754579	0	10.2	5.13479853479854	21.274358974359	13.0465201465201	15.3864468864469	19.6710622710623	58.4095238095238	7.53797313797314	42.5029914529915	18.3695970695971	36.1544566544567
39	2.2008658008658	36.1073479152427	48.4051036682616	7.41601731601732	15.2559409888357	76.1470950102529	7.56190476190476	15.0666666666667	4.49134199134199	0	0	0.666666666666667	17.3805194805195	4.43506493506493	9.51308384597858	16.046365914787	29.6501253132832	11.9714285714286	29.8250626566416	94.2563909774436	2.35238095238095	0	53.5734335839599	0	53.6771929824562
40	28.9565656565657	1.33333333333333	14.498556998557	55.6440115440115	21.5333333333333	85.771645021645	17.0096681096681	9.10880230880231	1	0	0	16.8341991341991	73.2756132756133	8.91428571428571	0	4.46666666666667	14.6166666666667	7.83571428571429	15.5357142857143	38.541341991342	35.9406926406926	0	84.5624098124098	0	44.6207792207792
41	33.026074939852	16.5029488055804	6.38865546218487	25.1838671476442	24.3788172611702	30.0300285026291	25.9077600418158	5.70208475734792	1.03529411764706	3.57142857142857	0	14.3890756302521	16.6591478696742	4.2138712165028	27.0138391364398	5.20808080808081	0	17.081573981574	37.2091277143909	70.565537764609	96.5212445105634	10.4910939937256	20.456319497496	0	30.4641282693914
42	30.4194083694084	20.9756854256854	11.8429292929293	62.0091630591631	20.5988455988456	13.9533910533911	8.48268398268398	2.5008658008658	0	1.56666666666667	0	17.0992784992785	11.0968253968254	4.66666666666667	6.66212121212121	21.434126984127	7.45555555555556	15.9056998556999	11.0619769119769	64.5795093795094	16.1777777777778	1.73333333333333	17.6222222222222	28.5886002886003	1.56666666666667
43	28.593970763536	6.50977162933685	13.4788192483845	35.0444444444444	6.50977162933685	41.0323702867181	13.7384152079804	18.9885281385281	0.581818181818182	0	6.37771190162495	9.88978605935128	49.1832674571805	3.64848484848485	3.13333333333333	13.431231570362	34.3815201706506	33.0738095238095	23.8017284647719	39.9799548277809	60.505505364201	4.84444444444444	16.0621525817178	0	45.2091599222034
44	16.5234848484848	11.4663742690058	11.8336143388775	55.7223836105415	7.54545454545454	18.8111395914027	25.7881996658312	3.39722222222222	3.96016936280094	1.76515151515152	2.95555555555556	5.13333333333333	43.603668261563	2.97597022860181	4.48931419457735	14.4330808080808	26.5527777777778	3.30526315789474	6.21885964912281	90.9486177565125	24.4787366142629	13.6407894736842	38.7716659071922	0	47.6791733120681
45	43.5794231911879	10.1124183006536	35.2732574614928	34.2096393802276	6.7281045751634	38.780716668952	21.9089537913067	0.517647058823529	10.2176470588235	0.4	0	14.7205882352941	63.4386809269162	5.01960784313725	2.11764705882353	15.3724736048265	12.2722222222222	5.55294117647059	11.6820695644225	40.859193747429	20.6423328305681	2.0843137254902	37.6529960235843	4.76764705882353	20.0894784953608
46	35.2506715506715	65.6689255189255	10.8505494505494	23.3699633699634	0	31.0302197802198	24.6169719169719	9.37887667887668	0	5.09273504273504	2.92698412698413	33.697619047619	42.2089743589744	0	11.7206349206349	4.98333333333333	0.4	11.3498778998779	29.0154456654457	53.9773504273504	75.6661782661782	3.78571428571429	23.752442002442	2.76965811965812	38.4868742368742
47	44.4522089022089	25.5888888888889	5.82142857142857	17.3562271062271	13.5119047619048	21.6595238095238	42.4269841269841	8.97931512931513	4.59761904761905	8.83799533799534	5.21904761904762	5.11031746031746	51.6698412698413	18.1624542124542	0.685714285714286	9.96979131979132	40.059373959374	28.2037684537685	36.5902763902764	15.0619047619048	17.4015373515374	8.86899766899767	50.7595238095238	11.8237595737596	33.1815961815962
48	17.6427072927073	33.5835497835498	31.7320346320346	42.5318348318348	5.21212121212121	27.4394105894106	13.045954045954	1.59340659340659	3.05677655677656	0	0	34.1380952380952	15.3673826173826	10.9047619047619	9.85995670995671	5.86666666666667	32.6138028638029	11.90670995671	21.0025974025974	85.4691641691642	20.8145021645022	16.9049284049284	52.1731601731602	5.14047619047619	44
49	29.4739194139194	6.27947496947497	27.4130097680098	15.5354700854701	5.845	71.6051465201465	14.5688461538462	17.2691208791209	1.45166666666667	0	0	55.9897191697192	71.5666544566545	0	11.9249145299145	14.9344810744811	7.66935897435897	79.1140598290598	46.773601953602	59.5066605616606	2.28995726495726	25.4751892551893	15.2453846153846	18.0683638583639	46
50	45.2683982683983	2.08571428571429	52.2342712842713	35.6564935064935	6.1047619047619	57.9747474747475	28.4717171717172	1.06666666666667	2.67460317460317	0.7	2.61904761904762	4.40793650793651	22.5185425685426	0	20.2920634920635	9.96673881673882	44.6746031746032	16.3222222222222	5.75324675324675	26.9486291486292	13.615873015873	2.09126984126984	23.9445165945166	11.3388888888889	45.2690476190476
51	24.5324397824398	25.8404761904762	16.3926850926851	32.6816461316461	0.75	76.4688256188256	3.90783660783661	12.9713286713287	0	1.43181818181818	0	8.83492063492063	42.2436507936508	1.61904761904762	7.70714285714286	7.73730158730159	9.73705738705739	7.81111111111111	14.5484126984127	36.7936507936508	39.3823398823399	13.1666666666667	58.0901764901765	3.48571428571429	27.8657509157509
52	52.9358608058608	7.7001443001443	15.0799567099567	65.7388483738484	0	25.925816960817	41.0227572427572	0	13.7007159507159	0	0	36.9104584304584	68.100767010767	8.07132867132867	2	10.48	57.2062082362082	3.7	20.2983333333333	49.0568759018759	107.420528360528	8.41966810966811	13.1599134199134	0	9.07181818181818
53	40.7296925296925	5.63015873015873	16.4556943056943	45.3011433011433	9.67705627705628	4.83982683982684	12.1707958707959	16.7012654012654	3.64102564102564	0	0.285714285714286	21.0149017649018	25.6909701409701	2.75757575757576	16.5007326007326	19.7365967365967	39.0019425019425	7.08400488400488	23.9978021978022	28.5594905094905	40.916206016206	0.619047619047619	35.9015762015762	3.95238095238095	66.8343989343989
54	58.4826007326007	7.64920634920635	3.98333333333333	39.1918192918193	7.60622710622711	20.8	31.2003052503052	8.27460317460317	0.666666666666667	6.83717948717949	0	19.4468253968254	6.47777777777778	18.1498778998779	8.45555555555555	22.1079365079365	12.3395604395604	13.8984126984127	62.6761904761905	27.5315018315018	28.1702686202686	5.23534798534798	22.5981684981685	12.2365079365079	15.984126984127
55	10.7083821407351	5.99253246753247	7.98333333333333	43.3461515608575	0	56.1323994632818	7.70809990662932	25.9215919701214	0	0	0	50.9316239316239	107.069504351857	2.13333333333333	17.0099385908209	2	32.4358316520081	3.14273504273504	15.5092796092796	40.6424908424908	32.009086664969	9.86748251748252	17.7760683760684	15.3362978524743	26.3438363923658
56	46.3381313131313	5.66666666666667	11.5707070707071	61.7840909090909	1.25	57.0285353535353	32.6661616161616	1.34848484848485	1.59848484848485	5.19292929292929	7.7469696969697	5.73888888888889	30.0055555555556	1.16666666666667	4.61111111111111	2.66666666666667	28.0520202020202	13.9982323232323	41.8207070707071	27.7247474747475	21.2179292929293	19.9373737373737	11.7040404040404	15.1790404040404	19.9858585858586
57	20.7493506493506	8.36904761904762	9.13419913419913	29.2167388167388	0	64.0145743145743	61.7840909090909	0	7.01626984126984	0	0.5	13.5555555555556	69.2120490620491	0.952380952380952	9.04642857142857	21.4988455988456	14.7541125541126	2.63571428571429	14.2185425685426	22.708152958153	71.0877344877345	8.8015873015873	39.3547258297258	6.54141414141414	10.8484848484848
58	54.188961038961	3.94444444444444	10.9722943722944	47.8018037518038	10.3826118326118	18.2269841269841	14.315873015873	8.44285714285714	0.722222222222222	0	0	13.94329004329	100.691774891775	5.51038961038961	26.1310245310245	7.66753246753247	13.0873737373737	42.3977633477633	19.0048340548341	29.32886002886	18.1709956709957	6.5968253968254	26.7327561327561	2.69134199134199	73.0471861471861
59	28.3510101010101	1.5	7.61298701298701	72.1372294372295	27.4343434343434	29.9993506493507	4.07308802308802	3.78737373737374	0.285714285714286	0	0	21.0222222222222	40.3444444444444	0	10.1341991341991	13.7984848484848	11.7651515151515	16.8035353535354	2	46.9287878787879	60.8215728715729	50.1242424242424	24.069696969697	10.6318181818182	14.3747474747475
60	25.1689255189255	5.97527472527472	56.4141636141636	33.8879731379731	18.6235653235653	50.5071428571429	24.9205128205128	1.58717948717949	1.58571428571429	2.13571428571429	0	14.8952380952381	38.8887667887668	3.78888888888889	20.4351037851038	26.6156288156288	22.6726495726496	14.9801587301587	8.08717948717949	63.3619047619048	46	7.61666666666667	96.8225274725275	0	35.0291208791209
61	55.0588744588745	11.1654761904762	6.81666666666667	22.9505411255411	7.47402597402597	23.8672077922078	47.9859307359307	3.20681818181818	2.85714285714286	3.85714285714286	10.5844155844156	5.6297619047619	37.9996753246753	0.333333333333333	4.03809523809524	5.05833333333333	7.01904761904762	32.9775974025974	10.1095238095238	29.552380952381	27.3940476190476	4.49253246753247	23.8488095238095	8.59404761904762	39.1285714285714
62	60.0607096607097	21.6716117216117	10.1454545454545	32.0837865837866	0.687179487179487	89.8552651052651	30.1535575535576	8.91866281866282	2.4	0	0	7.76981166981167	40.5913308913309	0	18.8720668220668	15.1938672438672	0	18.1710326710327	13.5270248270248	61.6567210567211	20.0776482776483	7.63831168831169	18.0144522144522	20.9573315573316	15.5541736041736
63	35.9643578643579	13.6112554112554	28.3038461538462	8.01587301587301	29.3168831168831	27.9905483405483	17.9873015873016	6.89285714285714	1.88888888888889	7.08241758241758	0	9.74848484848485	40.2713064713065	4.04285714285714	7.61904761904762	37.5720723720724	4.92460317460317	15.4585803085803	7.14568764568765	34.1395326895327	19.0132478632479	9.51031746031746	3.24340659340659	7.57460317460318	30.6820235320235
64	21.8142857142857	6.58095238095238	5.64603174603175	42.9523809523809	7.45555555555556	71.9587301587302	35.6460317460317	6.48571428571428	1.37142857142857	0	0	17.0698412698413	64.5285714285714	3.8	4.77142857142857	46.3333333333333	33.0095238095238	29.3873015873016	19.4968253968254	47.7809523809524	13.831746031746	9.5031746031746	56.2047619047619	0	22.3714285714286
65	27.0126984126984	7.70424297924298	16.8138888888889	37.4176129426129	0.5	31.5772588522589	71.2375763125763	6.91495726495726	0	0	0	50.0985653235653	20.2586080586081	0	16.4404761904762	8.94642857142857	15.1214285714286	15.8942002442002	15.8887667887668	17.990873015873	74.8517704517704	2.92051282051282	8.86089743589744	18.2968253968254	33.2524114774115
66	63.5957653457654	0	13.2863358863359	59.8705627705628	0	15.2266233766234	39.2067321567322	19.982128982129	0.507936507936508	0	1.56666666666667	20.7764957264957	19.3910256410256	6.97455322455322	3.52777777777778	19.7444444444444	6.4	14.2787878787879	31.002331002331	30.9585081585082	41.1002830502831	15.6090631590632	53.0939782439782	0.5	49.4
67	26.8906204906205	15.1940115440115	17.15670995671	13.2112554112554	1.73333333333333	19.8844155844156	47.541341991342	20.5184704184704	12.3437229437229	10.4199134199134	0	14.2	106.067388167388	3.28585858585859	19.3090909090909	1.07070707070707	20.2544011544012	10.880303030303	70.9184704184704	46.64329004329	6.20555555555556	16.789898989899	10.6040404040404	8.47720057720058	4.4
68	36.284440267335	27.115873015873	62.2788220551378	45.3034878863826	2.09444444444444	44.9877192982456	16.4919799498747	1.22957393483709	0	17.7609231411863	0	8.43819966583124	104.318671679198	41.4813700918964	4.23333333333333	9.81269841269841	0.5	40.177798663325	11.718253968254	47.3633040935672	6.42619047619048	30.1304928989139	32.5557852965748	23.0714285714286	50.225208855472
69	9.7	16.7697413697414	36.2255311939522	14.3444444444444	5.43467643467644	50.4228324307272	34.1355308434256	14.2736424394319	1.5	0.888888888888889	1.33333333333333	7.99047619047619	63.0610611610612	0	0.566666666666667	18.0606516290727	40.9813905392853	37.370989536779	35.6703007518797	82.1715375268007	41.1898414451046	0	47.9084631742526	0	0
70	46.3070651570652	6.58492063492063	27.8528083028083	26.1070651570652	0.5	93.1929237429237	22.1391941391941	11.1357142857143	0.4	0	2.76363636363636	0	65.05	3.79935064935065	5.72727272727273	15.8051892551893	44.008103008103	6.0047619047619	4.63414918414918	8.0531968031968	57.537345987346	17.5785714285714	7.65704295704296	2.4	28.7616883116883
71	49.8263347763348	47.4293650793651	16.8391053391053	81.5549062049062	2.11904761904762	50.6533189033189	18.9801587301587	0	0	1.78888888888889	0	4.24935064935065	86.9787878787879	7.50238095238095	1.47222222222222	5.91666666666667	9.74603174603175	4.94047619047619	19.9952380952381	38.1525252525253	46.6795815295815	0	27.0150793650794	1.11904761904762	55.0414862914863
72	33.4423909423909	9.8022089022089	6.97327117327117	21.4409035409035	9.05372405372406	4.66666666666667	9.93296703296703	57.6383505383505	0	0	0	23.5444444444444	21.1111111111111	0	18.6662004662005	13.9666666666667	0.5	8.94042624042624	27.2022089022089	67.7094239094239	44.192118992119	0.735664335664336	40.7514374514374	11.4022089022089	14.3276057276057
73	18.2055278055278	2.42063492063492	8.10044955044955	31.5445387945388	8.32686202686203	41.4283716283716	46.502109002109	16.7514652014652	3.26495726495726	5.60238095238095	0	7.36038961038961	54.9237595737596	2.09285714285714	0.833333333333333	18.6871794871795	48.7316239316239	17.4695970695971	24.256105006105	29.8782051282051	44.6936341436341	30.531635031635	17.1995115995116	3.72527472527473	7.46959706959707
74	14.601638712165	1.86666666666667	19.3847707847708	35.8414433519697	4.85008675534991	47.8158706790286	23.5707792207792	0.966666666666667	6.22070707070707	6.04126984126984	0	7.78585858585859	90.2077124629756	1.46666666666667	9.4046783625731	6.05607900871059	21.8877175456123	12.9683053788317	24.6712305238621	22.6487012987013	9.42985318774793	15.7050505050505	27.6320714373346	10.7872180451128	34.1889572415888
75	15.6867965367965	0	18.2766955266955	119.423304473304	23.7450216450216	6.92965367965368	19.5275613275613	6.83845598845599	0.333333333333333	0.6	0	8.06515151515151	8.07157287157287	17.6406204906205	0	18.3993506493507	8.53571428571429	8.41515151515151	61.0005772005772	30.8484848484848	43.7261904761905	1	20.605772005772	0	58.3305916305916
76	8.68253968253968	27.8424369747899	34.8092903828198	24.9959850606909	1.45238095238095	44.5541083099907	29.2783380018674	4.20672268907563	2.63529411764706	2.48333333333333	0	40.7039682539682	32.0348739495798	2.62198879551821	0.9	12.1380952380952	32.8267507002801	8.90555555555556	11.5357142857143	53.1797385620915	11.0636788048553	5.07380952380952	10.9539682539683	0	43.1214285714286
77	54.2660894660895	25.7426406926407	5.48932178932179	35.0499278499279	0	48.3512265512265	8.02005772005772	1.13737373737374	6.33333333333333	0.4	1.15238095238095	39.2015873015873	50.0304473304473	8.50497835497836	0.8	1.93419913419913	0	12.473088023088	13.596176046176	54.9686868686869	54.3994227994228	30.0958152958153	29.3253246753247	7.2547619047619	29.4731601731602
78	41.6349206349206	22.6797619047619	10.7988095238095	32.4202380952381	2.33333333333333	41.8607142857143	57.3007936507936	22.7253968253968	0	3.85238095238095	0	13.8742063492063	4.63888888888889	4.85515873015873	6.88015873015873	8.86666666666667	22.4670634920635	8.32857142857143	14.0119047619048	24.0833333333333	14.0837301587302	8.77619047619048	28.7611111111111	2.38333333333333	12.3833333333333
79	55.65555000555	25.4511211011211	9.72051282051282	51.4737817737818	12.0936507936508	42.0585803085803	14.1334054834055	0.955555555555555	0.581818181818182	0	0.666666666666667	12.8444444444444	27.3566544566545	2.47435897435897	0.653846153846154	4.22222222222222	19.4426129426129	10.1371794871795	9.37626262626263	15.4705128205128	44.4453324453324	59.1777777777778	14.2	8.13571428571429	39.2724386724387
80	75.9213286713287	0	59.9248806748807	35.9895604395604	0	21.8675324675325	42.5594239094239	11.1230602730603	1.43181818181818	5.5968253968254	0	46.6338328338328	6.7040404040404	3.5952380952381	0	14.4	14.6785214785215	32.7870573870574	25.9691086691087	50.0555555555556	43.7952491952492	20.8957875457875	52.4409257409257	24.6072871572872	25.0229659229659
81	30.8280663780664	12.9946248196248	23.3544733044733	41.7321067821068	12.9179653679654	85.9420634920635	14.5880952380952	1.63181818181818	0	9.63419913419913	0	16.4763347763348	21.5909451659452	1.875	14.7287157287157	2.22222222222222	11.0154761904762	13.1691919191919	45.1063492063492	36.4512265512266	3.03333333333333	0.904040404040404	49.3363636363636	6.37878787878788	16.0886002886003
82	25.7621212121212	1.43333333333333	35.6340492840493	26.0119991119991	11.1557220557221	20.260483960484	42.7867243867244	1.45384615384615	2.53333333333333	2.995115995116	0	5.74141414141414	16.9933621933622	15.0575757575758	1.86666666666667	14.7151515151515	22.9231601731602	15.4872016872017	58.4908091908092	9.36834831834832	32.2060994560995	3.66411366411366	63.6721889221889	0	15.7871794871795
83	10.8172161172161	12.8576923076923	38.771890682417	33.9678523231155	0	39.1465105070368	35.8272058351006	7.49637555427029	5.12222222222222	1.56666666666667	2.85	36.8758685758686	20.5767121767122	0.666666666666667	15.1185235816815	17.7093903172851	31.9875454954402	4.98951048951049	7.95054945054945	28.5362377388693	23.5272893772894	7.06817042606516	8.14790005316321	5.30145380934855	23.1205496258128
84	3.69383753501401	21.5843137254902	19.0111111111111	13.7660597572362	5.58571428571429	57.0741830065359	13.9771708683473	9.15849673202614	29.928898225957	13.1388888888889	0	8.9	34.9509803921569	1.51666666666667	9.90793650793651	25.7743697478992	10.4114845938375	6.52222222222222	33.099766573296	53.3150793650794	1.94481792717087	23.0330999066293	23.5443977591036	0	14.1605042016807
85	14.0412698412698	21.0363858363858	30.3321456321456	16.21332001332	3.1008658008658	16.1975690975691	16.5998279498279	2.95238095238095	4.48229548229548	0	0	14.1047619047619	51.1649572649573	0	12.2980685980686	6.05411255411255	54.7797813297813	4.10788655788656	7.70644355644355	39.9267565767566	18.2207792207792	8.31709401709402	47.7782217782218	19.5994116994117	0.985664335664336
86	18.5484848484848	7.14575587810882	54.1959870195164	20.6464349376114	1.79383753501401	34.3058271793566	27.3086726998492	3.23809523809524	3.4733893557423	1.50952380952381	0	4.80844155844156	51.610636748872	7.84533571004159	1.43669467787115	3.19340659340659	9.14038706391647	10.5496816908582	3.19340659340659	27.3621359033124	9.66180486180486	11.0566766566767	29.3401154401154	38.0206048853108	14.6146631146631
87	38.2222943722944	1.31515151515152	16.4135642135642	53.5510101010101	1.31515151515152	7.55238095238095	16.0064935064935	24.5255411255411	0.533333333333333	0	0	0	69.7285714285714	0	86.8335497835498	21.0920634920635	34.8225108225108	22.4556277056277	47.0873737373737	28.6777777777778	14.9556277056277	0.4	25.5881673881674	4.52380952380952	78.4
88	45.8002987861811	30.1137068160598	3.67523809523809	34.8689449112978	7.63619047619048	15.4432306255836	17.969710550887	10.0307936507937	0.517647058823529	7.11222222222222	0	45.1273015873016	15.6126984126984	0	12.047619047619	3.82323062558357	43.5474136321195	20.7409803921569	22.4313538748833	24.8605042016807	53.2245564892624	9.93746031746032	54.3389729225023	8.1631746031746	6.97675070028011
89	39.4181540681541	16.6166666666667	38.8501165501165	48.1375790875791	0.487179487179487	74.7721944721945	43.4063714063714	1.79121989121989	0.555555555555556	0	0	2.34444444444444	55.3650793650794	1.38888888888889	5.6468253968254	9.45067155067155	8.82289377289377	8.53102453102453	13.915873015873	19.7076923076923	25.9809246309246	6.8540404040404	14.7910256410256	5.16666666666667	45.9989121989122
90	47.4560550560551	5.29292929292929	10.3434287934288	22.1656288156288	16.1588245088245	39.9743811743812	79.3960261960262	2.28571428571429	0	0	0.75	0	91.3715728715729	0	12.8382395382395	16.4944444444444	35.0512432012432	13.52775002775	35.5412198912199	30.1929514929515	69.9899933399933	0	42.8479797979798	0	74.3216172716173
91	11.265367965368	24.4047619047619	18.4670995670996	73.776911976912	16.1067821067821	49.4714285714286	5.96536796536797	32.6675324675325	7.0047619047619	0	0	38.8733044733045	19.2493506493506	0	7.0047619047619	4.36666666666667	0.333333333333333	19.6510822510823	45.0147186147186	40.7380952380952	18.982683982684	5.45252525252525	34.4008658008658	0	22.8025974025974
92	17.3507936507937	15.25	5.82142857142857	21.7825396825397	9.98253968253968	17.3507936507937	64.0222222222222	3.46666666666667	20.8809523809524	0.9	0	6.65	82.9619047619048	5.76587301587302	40.2063492063492	38.3531746031746	1.83333333333333	11.265873015873	25.5269841269841	25.5142857142857	12.6880952380952	10.0714285714286	14.4095238095238	8.3968253968254	23.5484126984127
93	25.9572871572872	6.06666666666667	13.325	29.0152236652237	4.53333333333333	17.815873015873	23.8400793650794	0	26.6916666666667	0	0	3.75252525252525	15.4714285714286	19.020670995671	3.06071428571429	41.3004329004329	15.2606060606061	24.627417027417	4.22222222222222	13.9272727272727	39.9315295815296	44.3333333333333	49.6304473304473	15.3777777777778	8.83849206349206
94	7.62222222222222	3.61733821733822	16.6236596736597	37.3541114114644	3.98229548229548	46.8736058059587	57.9424759880642	12.4517740429505	4.15112469230116	1.23809523809524	0	5.67546897546898	20.3584733893557	9.40037348272642	4.11216365334012	11.6021780507075	29.0623015873016	34.1761976585506	33.125354057707	28.4874955110249	1.08571428571429	8.2390522875817	18.474309024309	20.6106697224344	19.7335455394279
95	28.7439255189255	6.3	25.7289987789988	47.2423687423687	0	55.5407814407814	39.8416666666667	14.65	1.33333333333333	0	0	7.51614774114774	38.0410256410256	16.8923687423687	13.2666666666667	7.43888888888889	63.8184371184371	19.8523809523809	25.5103174603175	44.9596764346764	2.38809523809524	2.175	34.0405372405372	27.5661477411477	101.153235653236
96	40.2722427727072	10.8731601731602	24.8496495248817	40.4321867502982	15.077033492823	66.6021001702116	38.3736909117714	21.201097663946	1	12.3166666666667	0	8.39164086687306	59.5857142857143	0	7.70412796697626	15.744021819254	3.2	20.1883116883117	33.1811688311688	45.974391862008	17.4725262353745	12.8809523809524	3.43529411764706	10.5583075335397	2.68571428571429
97	20.2430430680431	10.7243006993007	29.3649406149406	50.0234293484294	0	45.9609945609945	24.2036741036741	2.05173992673993	8.21431623931624	1.87852147852148	0	5.07222222222222	27.9172161172161	1.62222222222222	4.37070707070707	12.1777777777778	8.83525641025641	1.82051282051282	26.3561771561772	35.0747585747586	20.783214008214	6.01111111111111	27.0845598845599	2.38995726495726	27.8193473193473
98	37.6927350427351	1.23333333333333	71.0393162393162	18.517094017094	21.1930402930403	26.1504273504273	42.2521978021978	0	33.231684981685	1.91904761904762	1.12527472527473	49.6143467643468	79.9615384615385	0	4.61825396825397	33.6714285714286	20.6333333333333	10.8401098901099	51.0069597069597	23.4288766788767	47.5561660561661	53.7836996336996	47.007326007326	18.3380952380952	1.18571428571429
99	53.2246336996337	12.1434065934066	17.479020979021	43.3115911865912	4.37839937839938	16.552380952381	53.7464285714286	1.11666666666667	1.41904761904762	0	0.333333333333333	12.1831418581419	6.23809523809524	3.62435897435897	13.8145104895105	14.5348318348318	32.556166056166	23.9059829059829	16.9011211011211	43.1744644244644	47.3899794649795	1.01515151515152	30.6448717948718	0	20.3124153624154
100	8.59194139194139	29.718204018204	32.5094993242052	17.1586080586081	0.4	23.9940964264494	74.0846085287262	0	12.471568627451	0.9	23.2412492736022	1.73333333333333	93.7618303265362	0.4	0	10.4747899159664	41.9138704432822	29.2698092756916	14.2371794871795	62.5424017159311	6.69092182327476	2.5482905982906	19.0854309089603	0	44.2723665223665
101	43.4796425796426	5.00952380952381	22.226800976801	35.4597791097791	5.20952380952381	45.9344544344544	37.3835830835831	22.9626984126984	2.2008658008658	0.666666666666667	0	0.8	14.4330891330891	9.55324675324676	12.6971028971029	3.33174603174603	14.7069708069708	11.6418192918193	19.1421356421356	20.8476911976912	27.6276057276057	34.3553113553114	7.7468253968254	11.8966533466533	28.6862637362637
102	25.7736097236097	3.83333333333333	23.1171217671218	27.5893245643246	16.1676795426795	65.976973026973	44.3450188700189	0	13.6268731268731	4.5013431013431	0	19.9714008214008	14.2852480852481	4.37222222222222	9.81847319347319	5.0739121989122	12.1416305916306	17.8675990675991	18.0256160506161	43.2647297147297	48.9272560772561	1.83333333333333	17.0737817737818	26.0928127428127	16.3207070707071
103	62.2487734487734	3.58730158730159	16.9994949494949	27.4818181818182	6.04761904761905	31.7198412698413	19.8881673881674	0	10.0580086580087	6.61428571428571	0	14.7168831168831	47.7632034632035	7.57619047619048	3.07619047619048	8.35952380952381	24.791341991342	22.3867243867244	14.5486291486291	60.4280663780664	5.69300144300144	2.5	29.7663059163059	0	19.7486291486291
104	66.5770507270507	12.5311188811189	6.91601731601732	56.178687978688	19.4075757575758	27.3063936063936	48.0818181818182	0	2.5	11.0871794871795	0	8.83181818181818	56.5111111111111	0.666666666666667	14.3350649350649	5.15324675324675	13.9487179487179	16.493672993673	10.4698634698635	41.4732767232767	73.9598290598291	2.68414918414918	42.4058164058164	36.0809246309246	0.4
105	34.4188034188034	24.1067765567766	23.7125763125763	42.9518426018426	2.35543345543346	10.3076923076923	20.5938339438339	6.48205128205128	18.5255411255411	0	8.11173271173271	0.952380952380952	59.5730158730159	0	4.04201354201354	2.77705627705628	36.1587634587635	8.09273504273504	14.8547841047841	36.879020979021	27.6800588300588	0.653846153846154	41.9415251415251	15.6199855699856	27.2085303585304
106	24.3376623376623	0.533333333333333	29.8240981240981	33.9741702741703	2	52.1996392496393	29.2105339105339	10.6033189033189	1	0	0	8.75555555555555	60.8373015873016	0	1.97460317460317	8.55555555555556	7.64935064935065	5.44848484848485	19.2993506493506	54.1718614718615	12.552380952381	8.16298701298701	6.92467532467532	4.28571428571428	17.6994227994228
107	25.8853659412483	0	20.1511135922901	33.0110089257148	12.8403149138443	25.7801647698707	21.4841991341991	4.52023809523809	10.1571830130654	4.71776556776557	0	1.74264705882353	22.3957749766573	19.9203845174433	10.6615947777712	29.8176237161531	9.03481649069884	29.1645359542418	56.1352941176471	45.0692978590037	25.1697748330101	12.9076923076923	52.0249676793795	0	15.4082417582418
108	10.3816144639674	31.7966344113403	22.3948476360241	34.1268525592055	9.09385026737968	32.7081359816654	40.0277777777778	11.6208938120703	8.41057635175282	0	1.15	8.13982683982684	67.3785247432306	5.73102453102453	2.04946524064171	5.81666666666667	15.1809523809524	14.935179526356	42.9119599354893	60.5878915202445	6.66269841269841	3.26515151515152	10.9921356421356	4.20751633986928	68.4298234445293
109	34.9642279289338	3.6610453272218	3.81666666666667	45.7765739162798	1.65	30.704038118744	53.8014260249554	3.1	4.38725490196078	0	0	22.3498914484209	24.8946078431373	16.5843831005596	0.916666666666667	3.61904761904762	1.08571428571429	17.0381923631924	26.7305000555001	21.9533716283716	39.9923664570723	0	25.6110941346235	3.55919913419913	17.8037323787324
110	20.3091575091575	2.39365079365079	5.68852258852259	26.7686813186813	25.4269841269841	28.3680097680098	26.3119047619048	0.4	42.7047619047619	0	0	51.3705128205128	83.2661782661783	0	7.41190476190476	44.4	57.2257020757021	15.0538461538462	26.060989010989	47.2379731379731	25.7174603174603	49.1218559218559	84.8619047619048	0	5.9
111	28.5120490620491	30.7300865800866	12.1348484848485	17.8722943722944	0.666666666666667	35.9056998556999	29.3037518037518	7.7015873015873	10.9365800865801	0	0	13.898556998557	66.1435786435786	6.5969696969697	0	4.18989898989899	27.5238816738817	0.864069264069264	24.3285714285714	41.9887445887446	2.1969696969697	11.5378787878788	55.2378787878788	2.60606060606061	17.1233766233766
112	10.9937229437229	12.4850649350649	8.48055555555556	52.9909451659452	2.30238095238095	32.5603174603175	36.007215007215	11.8269841269841	19.6861111111111	36.4277777777778	0	13.4	51.125	0	18.0805555555556	4.04213564213564	28.6636363636364	4.97777777777778	12.4802308802309	47.5349927849928	49.7491702741703	9.51388888888889	38.0361471861472	9.74325396825397	16.8921356421356
113	50.0654412254412	11.4582406482406	27.2568548118548	21.6411111111111	4.5232905982906	15.897619047619	24.9551959151959	15.2183411033411	0	2.46666666666667	0	4.01111111111111	103.87358030858	3.33333333333333	4.04828338328338	2.34848484848485	14.9665811965812	17.2870929070929	6.4808658008658	30.7240476190476	16.8137878787879	6.04141414141414	60.2508325008325	22.7846914196914	33.5531324231324
114	39.0650793650794	8.06111111111111	9.4	16.6626984126984	8.06111111111111	35.8984126984127	40.0873015873016	10.4912698412698	2.33333333333333	0	0	3.30555555555556	76.4539682539683	19.4880952380952	6.48333333333333	4.06666666666667	40.0134920634921	12.1547619047619	11.9126984126984	48.0206349206349	9.30555555555555	5.22142857142857	56.3896825396825	11.4293650793651	23.6944444444444
115	23.2463807434396	15.33720821662	28.0312014782603	52.6835602306191	3.83809523809524	43.0911487205605	61.434126984127	0	4.81148459383754	0	1.04273504273504	3.34121989121989	33.1091800356506	2.53921568627451	4.41582633053221	6.20873015873016	41.135347985348	9.88559218559219	44.3496336996337	67.6302135772724	13.45	1.43956043956044	24.0688478188478	0	44.9106909430439
116	28.6449435554699	0.653846153846154	13.0650183150183	53.3735588972431	0	48.4599002849003	20.3818151147099	0.8	17.7772085127348	0	0	0	31.0741228070175	22.9532051282051	0	3	0	5.11989000278474	62.0937584345479	37.1812233575391	26.5529159437054	26.9943325193325	38.9474744553692	17.2545841098473	49.6722024077287
117	41.0992984140043	34.5813131313131	5.71988893459482	7.18655560126148	3.95282658517953	37.1374360933184	30.0103373750433	4.55401265401265	2.07516339869281	0.5	0.5	18.9978354978355	33.4378787878788	0	58.4708657355716	6.16507936507937	54.9513982749277	10.9802308802309	7.5015873015873	62.1865800865801	29.3238317238317	0.622222222222222	26.2738816738817	14.8913142413142	56.8804620216385
118	62.1309396680106	1.66904761904762	2.87267080745342	57.527765064836	7.33492063492063	23.3108695652174	18.0353891976318	6.72888380371218	1.33571428571429	0.4	15.2912698412698	44.7563364934074	19.3561803058371	3.2271076241328	0.535714285714286	10.4036231884058	2.9	9.79047619047619	27.3041244415386	22.9444444444444	15.4125295121863	8.18920126402964	19.5998111220079	2.99663651883332	25.9463441211725
119	21.5752747252747	0	18.6328144078144	51.7775335775336	5.41456043956044	33.0642857142857	7.48717948717949	13.4522588522589	5.53809523809524	0	0	15.1	29.6657509157509	8.88519536019536	0.4	4.92884615384615	10.495115995116	9.73730158730159	9.65900488400488	71.9922161172161	81.1570512820513	26.9021367521368	25.9953907203907	0	34.1399877899878
120	39.5711325073394	0	9.81201920684679	18.9051151913221	9.0377469274021	28.7313877693188	45.1663382594417	11.2380952380952	0	3.45238095238095	0	0	77.8393541324576	0	24.7180300542369	8.37965367965368	52.2556799522317	2.13333333333333	57.1780365228641	74.3440364233468	8.69173508483853	3.53333333333333	37.6012613822959	26.5561650992686	40.8551649499925
121	18.6358974358974	3.74285714285714	14.8454212454212	26.4846153846154	2.26666666666667	44.2644688644689	22.732967032967	6.2025641025641	1.5	2.90769230769231	0	11.4333333333333	18.5428571428571	0.833333333333333	3.29194139194139	1.4	30.96336996337	28.3882783882784	6.35384615384615	40.843956043956	102.867765567766	0.666666666666667	61.5	0	15.3315018315018
122	42.4047619047619	5.48055555555555	3.15	52.4306277056277	0.4	51.2355339105339	44.1577561327561	3.28015873015873	0	3.2517316017316	0	16.5	58.8970418470418	0	5.31666666666667	8.24015151515152	27.4100649350649	3.95833333333333	8.79292929292929	43.584595959596	52.5769841269841	23.2436507936508	21.3429292929293	39.1399711399711	25.2055555555556
123	8.80769230769231	1.83333333333333	13.8884726384726	27.574358974359	1.83333333333333	59.4721833721834	13.1349927849928	3.53499278499278	15.2928571428571	0	0	23.2357142857143	35.823088023088	0	2.65800865800866	16.5159451659452	19.1098901098901	2.32197802197802	33.5116328116328	34.3536963036963	5.18888888888889	0	43.3640859140859	7.49450549450549	11.0503496503497
124	43.8351370851371	7.10483405483405	13.1088744588745	57.1020923520923	2.02705627705628	20.2135642135642	30.8651515151515	21.9530303030303	11.3795093795094	2.18181818181818	1.36507936507937	28.4955266955267	10.6444444444444	2.35800865800866	2.11038961038961	13.139898989899	39.3720057720058	16.6494949494949	11.6327561327561	78.4298701298701	18.475468975469	1.37222222222222	13.846176046176	0.848484848484848	21.4891053391053
125	54.8845154845155	31.9855422355422	7.97528582528583	25.8021367521368	26.3824286824287	21.268142968143	28.8008658008658	0	33.4308302808303	11.286408036408	0	6.4987012987013	82.4053835053835	4.78031413031413	15.9006937506937	19.8540737040737	23.7286047286047	7.08957153957154	13.0246364746365	60.8731768231768	29.4566822066822	0.4	65.9933899433899	0.982683982683983	25.1959318459319
126	33.3890550625845	17.0038073038073	25.3762048409107	42.3202630702631	0	23.1140562052327	40.2265065000359	3.41136249371544	3.23229548229548	11.5571428571429	0	11.3801012712777	38.7307225454284	18.9004603239897	1.83333333333333	3.76613190730838	73.6272577096107	7.72039072039072	41.5833065627183	49.7769351563469	50.1451819422408	12.3985419808949	61.4180538415832	0	11.0888888888889
127	62.2338827838828	0	41.985347985348	70.2047619047619	31.9285714285714	11.2357142857143	9.52738095238095	0.858333333333333	0.85	0	0.4	0	88	0	117.790293040293	12.8663003663004	42.1174603174603	32.19884004884	22.5886752136752	28.1886752136752	103.024114774115	49.9051587301587	47.2266178266178	0	16.8698717948718
128	7.75054945054945	0.5	15.8576923076923	80.7185089420384	13.5758888170653	37.762037962038	16.7592867916397	27.6246714070243	0.439560439560439	0	0	6.15238095238095	71.1097177332472	1.10622710622711	11.8400854047913	13.0537717184776	6.95850815850816	0.617647058823529	26.5000940236234	67.9439501674796	14.746287046287	7.87552251669899	7.66593406593407	12.554375036728	74.8873028931852
129	33.0949134199134	19.1297505126453	5.88026315789474	40.4093757120073	4.84385964912281	23.4989861016177	34.3032790309106	6.47986633249791	9.98015873015873	2.4	0.622222222222222	19.3758980785297	51.5125389230652	3.33333333333333	0.83859649122807	8.32157287157287	2.95238095238095	15.8383325738589	16.2476475279107	84.7199627857523	18.2210526315789	3.82777777777778	32.2008544087491	1.1719298245614	28.7954469507101
130	6.34002546861613	10.102264224461	19.2575511863438	10.4441380227287	16.9131996658312	23.9319484579075	5.85764411027569	3.24195783576589	25.2400505837173	8.85855781047597	0	15.0983409173946	15.3044096135091	6.2015037593985	22.6179598030184	8.86701800614844	10.2561879005815	2.30724637681159	46.8965260939686	39.5140680549316	7.37041467304625	2.03793691389599	24.0364765863352	0	35.3045739348371
131	26.7811688311688	16.2031746031746	58.7338383838384	39.4551226551227	2.63809523809524	58.9311688311688	18.8436507936508	0	5.31666666666667	1.66666666666667	0	8.45887445887446	14.4313131313131	8.49949494949495	0	9.21356421356421	31.7628427128427	11.7953102453102	18.7380952380952	59.1163059163059	0.833333333333333	2.93975468975469	22.3445887445887	6.25714285714286	21.0398268398268
132	34.1619047619048	22.787012987013	14.4120490620491	33.1310966810967	11.1367965367965	39.2734487734488	17.3064935064935	3.60238095238095	11.2	2.13975468975469	0	15.491341991342	31.84329004329	7.5502886002886	1.07070707070707	2.37142857142857	31.5994227994228	86.9934343434343	14.1049783549784	32.7255411255411	53.1643578643579	16.3096681096681	45.30670995671	18.5064935064935	33.8113997113997
133	39.6889693639694	35.1765456765457	7.56557054057054	30.4589188589189	3.46299533799534	40.6436313686314	12.0336219336219	8.10723720723721	3.83975468975469	0	0	7.1969696969697	51.6088023088023	5.28632756132756	0.85	3.09444444444444	6.50238095238095	17.9452824952825	13.5846403596404	49.9275835275835	12.0046536796537	0	42.7226495726496	4.49094516594517	39.8080752580753
134	19.2124542124542	14.2357142857143	9.33229548229548	50.7822954822955	10.55	24.6680097680098	103.188095238095	1	0	0	0	31.936568986569	47.1278388278388	1.22222222222222	5.32673992673993	32.1637973137973	18.9301587301587	3.67435897435897	21.6489621489621	31.76221001221	73.898778998779	2.06666666666667	62.8672771672772	0.5	3.90555555555556
135	23.2801120448179	0.8	16.8761904761905	73.8539215686274	7.18389355742297	39.3088702147526	11.2845004668534	1.01764705882353	2.51587301587302	3.13333333333333	0	14.0380952380952	66.193837535014	1.33333333333333	19.5928571428571	46.9	4.65	43.5575163398693	55.6283380018674	10.3406629318394	51.9144257703081	0.685714285714286	30.381512605042	0	43.5293650793651
136	11.3171162171162	13.0628649128649	33.2307303807304	49.3701687201687	15.6605339105339	16.8973248973249	6.74102564102564	3.97142857142857	11.8653846153846	2.96753246753247	0	32.8921578421578	23.5686313686314	4.84444444444444	3.25	71.4496336996337	28.5481684981685	5.12698412698413	3.58229548229548	68.2869574869575	1.72991452991453	14.646287046287	48.754822954823	0	14.2355921855922
137	2.45098039215686	12.547152194211	18.9321841557136	19.0513538748833	9.89732816203404	35.8102707749767	1.12717086834734	7.1732672556202	16.4174028585793	0	0	1.61721611721612	32.4106909430439	1.61721611721612	36.8279321985204	28.2158227393521	17.532676147382	1.8920060331825	13.6964016375781	43.7793794440853	12.6602133160957	3.17717086834734	33.9174746821806	6.90672268907563	16.3419665302018
138	15.6183033340928	20.6038011695906	26.9534328244855	31.9118591934381	1.23737373737374	27.3002354370775	33.2952153110048	1.73333333333333	18.6017088174983	5.87719298245614	0	28.0266081871345	23.952380952381	7.34385964912281	14.8888888888889	4.21991341991342	60.1373737373737	5.70417710944027	85.3495063416116	87.0848978506873	7.07070707070707	20.2879129642287	28.0883534594061	0	76.7129642287537
139	33.2222832722833	7.64603174603174	6.80634920634921	33.2222832722833	18.6222222222222	22.2666666666667	18.1998168498169	31.4674603174603	0	1.2	0.75	42.1749084249084	36.8032356532357	7.35555555555555	0.5	0	29.8761904761905	14.5611721611722	41.3950549450549	51.6556776556776	96.5993894993895	17.6209401709402	23.5309523809524	0	24.5238095238095
140	59.3272893772894	8.82106227106227	13.2379731379731	27.908485958486	4.31349206349206	59.3858974358974	22.015873015873	6.53083028083028	3.03015873015873	8.20476190476191	2.60238095238095	24.6746031746032	82.4369352869353	0	3.98571428571429	15.3492063492063	28.6974969474969	13.7744810744811	11.3126984126984	56.2047619047619	18.0347985347985	2.76111111111111	18.1363858363858	25.2789987789988	27.9746031746032
141	19.7629148629149	14.4548340548341	22.1921356421356	54.7854180906812	10.3008658008658	11.5960279486595	52.6717779296727	14.8318789397737	11.8243791296423	13.6516290726817	0	3	45.1589807852966	3.2719298245614	9.08491683754842	17.5012189564821	11.2341991341991	15.6500721500721	17.9192564745196	17.9192564745196	8.37676387939546	7.03492063492063	14.3582175134807	55.7808536492747	45.637552213868
142	22.252380952381	6.97142857142857	17.2722222222222	29.9238095238095	6.97142857142857	43.2563492063492	19.4293650793651	7.07222222222222	1	0	0	7.46904761904762	11.9904761904762	7.99047619047619	8.05	2.41666666666667	15.1746031746032	20.05	9.1	32.5880952380952	14.3579365079365	11.7833333333333	65.9	0	24.9801587301587
143	36.3265373515373	5.91344211344211	29.6575618825619	13.0869769119769	27.5170357420357	19.0474969474969	32.7145104895105	9.62272172272172	2.82884615384615	4.58658008658009	2.77289377289377	12.665873015873	99.4974192474193	0	1.275	19.2666167166167	38.6720002220002	4.53333333333333	26.5486874236874	39.8526057276057	0.952380952380952	46.5278499278499	38.9367327117327	0.622222222222222	22.5746753246753
144	32.4931457431457	26.9790043290043	0	30.7104617604618	33.208658008658	6.17777777777778	36.0746031746032	17.8380952380952	16.4833333333333	4.11904761904762	0	54.3588744588745	24.6666666666667	0	8.66904761904762	0	6.71854256854257	24.7430014430014	46.0532467532468	69.2054834054834	18.8796536796537	34.9815295815296	14.8428571428571	0	38.7969696969697
145	27.4975274725275	4.57202380952381	21.2295773670774	62.7065545565546	13.834478021978	8.5957375957376	18.0598665223665	23.1930125430125	0.333333333333333	0	2.65238095238095	25.7360001110001	16	0.5	21.5358738483738	7.21868131868132	2.14935064935065	19.5839688089688	15.1778305028305	62.3775363525364	7.03620546120546	8.93923576423576	30.4186605061605	0	88.6521645021645
146	34.2283918695683	28.2444516268046	14.6832866479925	16.1523881347411	5.14921353156647	32.7178876678877	32.8289449112979	12.7489621489621	1.65384615384615	1.47222222222222	0	4.71111111111111	53.6880485527544	5.29542483660131	25.5462903109962	6.16349206349206	5.67142857142857	15.8705128205128	54.9911477411477	27.2379264526323	7.44005602240896	5.37100840336134	37.95697407168	6.4468253968254	31.7301587301587
147	41.3084415584416	4.28419913419913	6.42878787878788	39.2614718614719	8.88571428571429	25.3445887445887	36.697113997114	9.13015873015873	0.566666666666667	2.01515151515152	0	2.13333333333333	58.2660173160173	0	5.04761904761905	25.1540404040404	16.3341991341991	22.8940115440115	4.16190476190476	51.8565656565657	21.1994949494949	16.6810245310245	14.1532467532468	0	88.1962481962482
148	20.0580086580087	6.88253968253968	1.8	54.1390331890332	3.46666666666667	9.52142857142857	12.2318181818182	16.1476911976912	2.8	0	0	42.7795093795094	63.5787878787879	0	21.7761904761905	5.99444444444444	0	41.3841991341991	21.0468975468975	33.6968975468975	19.747619047619	28.4787878787879	63.7844155844156	2.23333333333333	26.4517316017316
149	46.9442224442224	10.2823676323676	2.65800865800866	10.9205128205128	11.815700965701	28.9680819180819	57.6395604395604	2.95	0	0.75	0.4	62.5380952380952	4.11904761904762	2.26904761904762	31.3895104895105	26.7818181818182	26.607042957043	12.0728937728938	10.5270562770563	17.4746753246753	60.704612054612	2.63333333333333	22.382634032634	15.9686813186813	39.2030969030969
150	37.9894383394383	16.6175047175047	8.1030525030525	49.0400016650017	3.4465811965812	15.8556721056721	52.4541125541126	9.48744588744589	11.5207792207792	0.777777777777778	1.38995726495726	17.7111832611833	11.7252747252747	7.96666666666667	0.6	5.76666666666667	34.6316017316017	15.9059745809746	6.74208569208569	36.6037379287379	34.7264957264957	0	26.2804556554557	20.1957792207792	56.4617549117549
151	21.0794372294372	2.95238095238095	8.50238095238095	40.9279220779221	7.36363636363636	12.2079365079365	7.46269841269841	3.18968253968254	4	0	0	1.69166666666667	19.509126984127	3.11666666666667	4.91111111111111	9.97276334776335	13.0937950937951	19.1606060606061	13.2969696969697	48.9998196248196	14.397619047619	8.19206349206349	9.82380952380952	3.33888888888889	66.8090187590188
152	28.7996031746032	49.2269841269841	21.0103174603175	18.6079365079365	0.952380952380952	33.8051587301587	29.3968253968254	1.2	11.1079365079365	0	0	62.2884920634921	22.002380952381	16.402380952381	1.45555555555556	4.48333333333333	32.7773809523809	6.54960317460317	10.9555555555556	85.4714285714286	23.2777777777778	47.025	24.8384920634921	34.0380952380952	6.32738095238095
153	20.4237817737818	16.6385447885448	27.7426351426351	39.2768342768343	5.64005994005994	51.709373959374	39.1643578643579	12.8302530802531	4.44531024531025	1.96428571428571	0	9.97936507936508	35.3842934842935	7.41774891774892	0	9.70793650793651	19.2582972582973	14.4141636141636	14.9119769119769	45.3237595737596	16.944733044733	2.40800865800866	14.8721944721945	6.33253968253968	35.209546009546
154	13.2067873303167	1.83333333333333	6.30196078431373	92.906916612799	6.63333333333333	83.9211376858436	34.5291316526611	0	0	0	0	5.15238095238095	70.8391941391941	1.33333333333333	1.33333333333333	60.0544602456367	22.1006140917906	6.04102564102564	6.23333333333333	27.4492135315665	28.5134453781513	1.06666666666667	14.3263305322129	0	34.224068088774
155	15.5627705627706	33.5418192918193	29.9916527916528	24.7293872793873	1.23333333333333	49.3208458208458	34.2946830946831	0.515151515151515	0	1.03333333333333	0.804040404040404	12.3659451659452	55.8328282828283	3.15952380952381	3.56515151515152	8.35728715728716	25.9559163059163	4.02284382284382	11.925419025419	48.1581973581974	38.2808469308469	21.024309024309	28.8820290820291	2.73333333333333	46.7093517593518
156	42.7014557338087	1.73015873015873	32.206981580511	49.4736779560309	0	33.1082251082251	41.6493336728631	33.2459723283253	0	0	1	6.29976657329598	50.0614251761311	3.83975468975469	2.60098039215686	1.4	3.85098039215686	28.56443001443	43.4048170783465	33.7271284271284	24.5345004668534	5.70502079619727	9.71862745098039	8.65357779475427	16.5231856378915
157	18.456702121408	2.37553361671009	8.71484593837535	19.5551572610396	16.4015318015318	73.5440037087096	21.2519013666072	6.06666666666667	6.60769230769231	0	0	14.365700965701	11.5615384615385	43.1507159507159	8.30532212885154	17.8624042624043	9.83952126305067	30.5096253419783	15.543615534792	33.0721869633634	51.9056293379823	10.7128851540616	33.8549284049284	0	2.34189144189144
158	32.7461621711622	20.4025974025974	43.4894105894106	87.3769286269286	6.15471195471195	55.9105561105561	18.4238095238095	3.57546897546898	20.6323953823954	2.8040404040404	0	6.54563492063492	63.5037878787879	12.0520562770563	1.61904761904762	8.25513098013098	37.243031968032	4.10868020868021	11.1633921633922	47.5247918747919	7.91172438672439	17.5683261183261	37.639294039294	4.29865967365967	27.0503607503607
159	42.2705960705961	12.8349206349206	17.9844044844045	51.6801198801199	3.83809523809524	17.9844044844045	47.0376678876679	5.06031746031746	11.8142857142857	0	0	11.6668831168831	17.2079365079365	0.8	0	36.0531468531468	3.13419913419913	21.8979797979798	8.2540404040404	83.1635808635808	7.97435897435897	2.18888888888889	27.6909090909091	0	93.4632645132645
160	38.4015684798294	4.81919191919192	19.1562896041157	27.6402816989774	4.81919191919192	19.1529079616036	7.78030303030303	0.222222222222222	0	0	1.83333333333333	49.4	116.024223602484	0	18.2146997929607	48.3405797101449	30.4076604554865	22.4670807453416	8.81925465838509	47.6047619047619	7.67577953447519	5.48115942028985	91.1894064872326	0	8.55010351966874
161	32.9253018910914	14.8277777777778	58.8237867395762	16.084335839599	11.3269841269841	19.6667388167388	57.4519214703425	17.1813055365687	1	6.74848484848485	0	18.2061289587605	30.0591478696742	5	13.1666666666667	31.891341991342	20.5556277056277	12.1714171793119	12.1714171793119	26.6875104427736	1.33333333333333	11.9505620110883	53.6251537935748	23.2798549403813	81.8652008809903
162	33.8557220557221	6.89102564102564	12.4950882450882	22.910434010434	6.89102564102564	24.5341991341991	14.8437950937951	2.9508658008658	3.4508658008658	8.46495726495727	0.4	11.9547341547342	56.0947496947497	5.14526029526029	14.4312853812854	9.36495726495726	10.871978021978	16.6791430791431	11.4490342990343	70.8757187257187	64.751332001332	8.6	44.8686036186036	1.68333333333333	17.5418914418914
163	46.768253968254	13.1833333333333	6.26309523809524	43.809126984127	19.3154761904762	10.7043650793651	40.7829365079365	17.3	20.3166666666667	9.15	0	68.2242063492064	2.86666666666667	3.15	10.6833333333333	12.9857142857143	15.9940476190476	14.8555555555556	64.165873015873	34.4007936507936	37.3130952380952	12.8321428571429	18.1162698412698	0	10.8190476190476
164	40.4350649350649	29.6611111111111	17.4857142857143	73.0445165945166	0	41.3143578643579	25.2412698412698	6.13737373737374	0	1.2	0	20.3103896103896	59.0660894660895	0.333333333333333	9.63506493506493	21.5952380952381	7.47857142857143	14.680303030303	14.9619769119769	51.9645021645022	21.6796536796537	2.24848484848485	17.7119047619048	2.82857142857143	56.9865079365079
165	21.3564213564214	5.54920634920635	4.91666666666667	36.8465728715729	10.1738095238095	23.683152958153	32.6931457431457	1	5	0	0	14.7261904761905	52.12886002886	0	4.04015151515152	33.7849567099567	6.86666666666667	7.22799422799423	70.0082251082251	54.1582972582973	3.98181818181818	9.77301587301587	19.2700577200577	32.4977272727273	14.3170634920635
166	12.8048063048063	2.47936507936508	20.8537684537685	25.8429015429015	10.4603396603397	30.9525918525919	34.2420801420801	5.36666666666667	10.8606060606061	2.47668997668998	0	52.7426573426573	16.682683982684	0	19.6997224997225	25.3275058275058	4.12698412698413	6.8	16.8665667665668	38.0309246309246	45.0624708624709	4.26240426240426	5.86875346875347	4.45617715617716	19.7333333333333
167	62.5697700991819	2.14285714285714	2.23978015448604	55.9982194276312	0.666666666666667	18.5869790340379	31.859079156138	1.0726678550208	0.333333333333333	0	18.3103785103785	6.45555555555556	23.4371794871795	1.03333333333333	3.68571428571429	11.8444444444444	1.16666666666667	18.1805860805861	17.8205200028729	11.8444444444444	69.4443709884886	0	52.5884919002566	12.2210084033613	44.4979530273648
168	10.7867243867244	13.1500721500722	54.8943001443001	29.494733044733	11.4955266955267	8.33520923520924	19.3753968253968	6.82784992784993	7.45959595959596	4.77777777777778	0	36.5507936507936	76.01443001443	0	29.4286435786436	2.9	26.7209956709957	11.0604617604618	34.5731601731602	94.9334776334776	67.5888888888889	13.3500721500721	25.1722222222222	0	51.1096681096681
169	39.9958818958819	14.2899295149295	11.1950965700966	48.9214008214008	16.078268953269	28.4500222000222	18.1611111111111	1.56666666666667	30.5963064713065	4.13956043956044	0	23.519092019092	18.3206154956155	9.14499389499389	5.52606837606838	2.05555555555556	11.2333943833944	32.2840659340659	5.82435897435897	71.1357253857254	30.8923382173382	6.63419913419913	18.3684065934066	3.46944444444444	12.1974969474969
170	25.276534284429	9.87531328320802	23.8697577276525	44.5202236360131	1.18333333333333	19.4182186234818	38.3539682539683	5.22222222222222	4.00622710622711	0.933333333333333	0	1.66081871345029	31.5920409999357	11.3091575091575	6.14273504273504	10.8623224728488	25.1140415140415	17.3657894736842	38.0927736006683	50.0266563845511	65.3855921855922	20.8569854122486	10.1301587301587	0	26.8017961570593
171	39.6168831168831	4.5	12.35	53.8512265512266	0	40.5029581529582	20.5318181818182	2.22222222222222	28.8805194805195	0	0	14.7469696969697	70.212987012987	12.4787878787879	5.6969696969697	12.7859307359307	12.9909090909091	16.6710678210678	14.0931457431457	51.3330447330447	22.5333333333333	28.6636363636364	10.9912698412698	14.4796536796537	1.86666666666667
172	27.9351981351981	23.0966755466755	20.9887168387168	17.6893384393384	2.47705627705628	5.36753246753247	18.1529748029748	32.9431068931069	1.88181818181818	5.51507936507936	0	51.6689588189588	18.9981684981685	0	12.7750027750028	7.02907092907093	38.5687756687757	19.5713675213675	7.84427239427239	58.9153069153069	20.5142246642247	8.95880230880231	26.84218004218	7.94737484737485	8.31899766899767
173	57.5912698412698	11.5650793650794	6.21507936507937	31.2809523809524	9.80714285714286	13.9333333333333	2.82380952380952	0.4	21.1150793650794	0	0	7.13015873015873	44.3126984126984	7.0031746031746	19.6142857142857	7.66507936507937	10.8357142857143	11.7063492063492	27.2698412698413	27.0880952380952	11.297619047619	9.02380952380952	56.9325396825397	0	5.38888888888889
174	21.3401265401265	25.8748501498502	11.2225635475635	34.9637362637363	10.2100732600733	7.11344211344211	9.66807636807637	8.26807636807637	0.333333333333333	0	0	23.278243978244	73.8054334554334	0	42.4133144633145	12.9869047619048	10.2472222222222	12.6000222000222	9.03248973248973	14.6743811743812	53.1383671883672	0	92.039232989233	1.98571428571429	22.8043956043956
175	19.3666666666667	7.31904761904762	4.58571428571429	57.5	4	39.4	12.7	5.9	4.4	0	0.4	13.8666666666667	22.0666666666667	1.2	0	7.8	27.8333333333333	6.68571428571429	14.8190476190476	75.3666666666667	58.752380952381	50.9190476190476	27.5	6.86666666666667	18.7523809523809
176	54.1126984126984	1.65238095238095	13.7897546897547	63.4565656565657	0	49.7874458874459	67.1255411255411	8.41904761904762	0.485714285714286	6.72943722943723	0	21.2285714285714	75.7786435786436	4.01111111111111	1.33333333333333	11.5112554112554	10.5857142857143	9.1010101010101	36.4176046176046	35.6318903318903	32.7793650793651	4.35238095238095	38.4787878787879	0.666666666666667	24.5650793650794
177	14.127380952381	20.0607142857143	6.55476190476191	80.8130952380952	16.8571428571429	12.3535714285714	42.4595238095238	60.2345238095238	0.65	0.666666666666667	25.2583333333333	19.8666666666667	44.55	0	1.06666666666667	4.5	15.3404761904762	9.10714285714286	55.7059523809524	71.7392857142857	74.5821428571429	24.5023809523809	47.0630952380952	0	31.9404761904762
178	17.2666666666667	7.8968253968254	33.1126984126984	29.852380952381	7.99365079365079	23.768253968254	13.0595238095238	12.9944444444444	2.26666666666667	0	0	51.3952380952381	75.9357142857143	0	1.86666666666667	39.9309523809524	12.0349206349206	2.36666666666667	24.7246031746032	26.6690476190476	17.9912698412698	2	20.4166666666667	0	18.4571428571429
179	86.5818903318903	1.7	6.31991341991342	26.4079365079365	13.388961038961	40.009595959596	18.2032467532468	8.88333333333333	2.13333333333333	3.9040404040404	1	17.8166666666667	45.5000721500721	3.8	4.17460317460317	5.15	22.9683261183261	6.54444444444444	17.6857142857143	46.0199134199134	46.0295815295815	18.4668831168831	24.4779220779221	7.41515151515152	55.4184704184704
180	22.205929038282	8.15714285714286	13.1182072829132	44.4412698412698	21.0549019607843	66.2821195144725	38.9456115779645	0	0	4.52698412698413	3.3	27.9428571428571	89.7614845938375	1.68571428571429	0	9.62100840336134	45.2765172735761	22.8172268907563	28.0316526610644	23.2282913165266	66.8086834733894	16.5714285714286	15.190056022409	0	63.0329131652661
181	57.6355707094838	2.96858045336306	10.8277591973244	60.2404547143678	11.0222036417689	14.15	6.56706530184791	7.37967298402081	0	0	2	28.3089195828326	75.2047247438552	0	29.5944444444444	5.43350900307422	37.5118861814514	16.8579365079365	25.1641947424556	41.2126137147876	26.1358214249519	63.079616518747	19.4412512608165	0	39.2637748724705
182	59.3624336447866	7.90724438959733	21.1566727390257	50.1720723720724	19.0693287105052	8.4968253968254	55.4357936181465	0	0	1.66666666666667	0	25.6984845220139	19.916979099332	11.4635860871155	0.5	4.47435897435897	6.41643715761363	20.8152122387417	19.1045248868778	18.9297924297924	23.0947679771209	2.40336134453782	38.7777497012791	9.94884723120017	27.1888608123902
183	21.5944444444444	16.5166666666667	21.65	40.7111111111111	10.5833333333333	30.7833333333333	37.4222222222222	19.15	2.7	1.33333333333333	0	19.7611111111111	31.5833333333333	10.7	0.9	10.8611111111111	12.2888888888889	8.98888888888889	17.1944444444444	30.0888888888889	14.5444444444444	6.11111111111111	29.6611111111111	16.5555555555556	40.3166666666667
184	25.6833055833056	2.38888888888889	8.3961260961261	39.1049506049506	0	80.4861915861916	22.52775002775	6.03737373737374	3.54545454545455	3.84896214896215	0	10.0780663780664	90.0510045510045	0.4	2.73737373737374	8.59379509379509	8.03203463203463	12.5937950937951	20.5626706626707	13.0307803307803	25.0452103452104	3.66666666666667	26.7305583305583	6.54518814518815	23.9138528138528
185	41.5349206349206	35.0785714285714	29.0142857142857	14.1690476190476	3.13809523809524	49.0575396825397	23.409126984127	0	2.53571428571429	0	0	6.81904761904762	68.1809523809524	16.3936507936508	11.8079365079365	10.4301587301587	29.422619047619	3.26626984126984	41.7511904761905	49.9416666666667	1.2	0.4	33.525	9.00952380952381	29.9146825396825
186	11.9771284271284	13.0891053391053	30.9226551226551	15.6112554112554	1.08181818181818	19.6676767676768	23.3388888888889	20.818253968254	0.685714285714286	11.5325396825397	0	8.08975468975469	88.6458874458874	0	3.49523809523809	2.89285714285714	46.7562049062049	2.30952380952381	13.0357864357864	53.4764790764791	24.0373015873016	11.1428571428571	37.7977633477634	5.58333333333333	14.0119769119769
187	40.9993228993229	3.06666666666667	14.3024975024975	64.9099012099012	46.820979020979	25.8238539238539	30.9301587301587	0.285714285714286	0	3	0	3.54848484848485	90.05670995671	4.16666666666667	20.3201465201465	13.0770507270507	4.05497835497835	8.22051282051282	29.4695471195471	11.4858974358974	32.9317127317127	5.91923076923077	43.6671106671107	1.37619047619048	19.5666666666667
188	39.8250305250305	5.75714285714286	22.1503052503052	36.4473748473748	17.5873015873016	26.4338827838828	11.8388888888889	3.40238095238095	3.12606837606838	4.72051282051282	0	8.75714285714286	44.6455433455433	5.48095238095238	34.1487179487179	10.9357142857143	17.0952380952381	38.6346764346764	20.1443223443223	52.8490842490842	2.73333333333333	0.685714285714286	30.1015873015873	10.252380952381	22.2467032967033
189	41.2939393939394	3.3015873015873	0	27.9209235209235	12.8033910533911	70.8735930735931	16.5382395382395	1.91919191919192	7.90476190476191	0	5.19761904761905	2.84523809523809	59.0914141414141	4.15800865800866	0.904761904761905	13.7683982683983	17.2611111111111	10.0539682539683	60.6901154401154	31.2492063492064	19.8290043290043	9.78354978354978	28.4896825396825	8.12229437229437	0
190	46.9201700260524	13.3255411255411	0.954711954711955	15.7802785449844	2	21.399326164032	36.0405202640497	17.7516679399032	12.4682219741043	1.63279857397504	1.63566433566434	22.0600732600733	58.13572701808	0	7.89089733795616	2.8008658008658	5.90425261013496	15.216577540107	51.7021135727018	51.1061526708586	41.4078842725901	4.33562515915457	5.60179624297271	5.22240896358543	28.7067246479011
191	30.9504273504274	8.18333333333333	33.5020146520147	19.974358974359	7.91666666666667	15.792735042735	7.44126984126984	12.515873015873	6.70793650793651	0	0	7.05555555555556	99.7563492063492	4.5	18.190231990232	3.83162393162393	29.6431623931624	9.14749694749695	14.9656288156288	52.2362637362637	15.595115995116	1.06666666666667	24.5404761904762	14.6028083028083	21.8840048840049
192	27.6793650793651	3.67777777777778	43.1445165945166	58.638961038961	3.67777777777778	21.7912698412698	38.5120490620491	2.83030303030303	27.1040404040404	20.8888888888889	0	6	114.957936507936	0	1.2	6.82460317460317	45.1666666666667	2.53737373737374	4.67070707070707	23.5453102453102	54.4383838383838	2.33333333333333	32.7264790764791	8.53658008658009	29.1176767676768
193	10.6856643356643	3.41416361416361	16.1442446442446	14.5696692196692	0.772893772893773	22.0847208347208	29.6649794649795	0.285714285714286	21.9486513486513	6.54076479076479	0	56.4933288933289	16.6244810744811	0	29.3302530802531	0.553846153846154	53.8879342879343	13.7596181596182	5.95009435009435	31.9175768675769	16.9355422355422	0	71.1453712953713	14.2461649461649	11.0443223443223
194	84.628638028638	0	10.327417027417	27.6906426906427	0	27.6444444444444	50.731857031857	8.19010989010989	22.1537684537684	0	4.3	8.8996336996337	32.3445887445887	9.42787212787213	0.83956043956044	8.57460317460317	1.66666666666667	14.3324897324897	52.8906426906427	58.7222444222444	4.73030303030303	11.3506715506716	16.4078144078144	3.57460317460317	18.5714285714286
195	33.1589310266261	3.19347663830422	31.6388709495788	31.6627687295564	6.74896331738437	71.7837155584887	32.505477774897	4.27272727272727	1.27719298245614	0	0	5.23037138300296	18.3985242625896	3.31578947368421	0.333333333333333	8.38069468341701	1.30229885057471	15.8998752104923	10.9955115060378	31.6380525503937	16.662910672711	12.2031780077152	22.2095903290096	2.0768920734438	17.1108534135757
196	23.3197496947497	5.39920634920635	30.1938644688645	24.5021367521367	1.34722222222222	28.1958180708181	30.0514957264957	14.2413003663004	0.916666666666667	6.1948717948718	0	8.24725274725275	26.4275641025641	4.48333333333333	0.25	3.17884615384615	19.4361416361416	2.96507936507936	10.6123321123321	39.2013736263736	18.8287545787546	9.45079365079365	5.11391941391941	10.8399877899878	56.6022893772894
197	14.9318903318903	15.2725108225108	13.7199134199134	27.2056998556999	10.8978354978355	42.1890331890332	23.3627705627706	13.3866522366522	25.1595238095238	13.5579365079365	0	41.3350649350649	19.373088023088	0	15.0436507936508	1.1	8.06349206349207	21.9833333333333	20.5396825396825	79.2239538239538	18.6777777777778	8.02619047619048	3.73888888888889	1.1	6.11111111111111
198	38.6222055722056	12.6191613941614	12.0704517704518	36.1619075369075	6.96156066156066	35.5389804639805	12.4480685980686	2.36336996336996	1	0	0.285714285714286	32.9561383061383	22.9027389277389	2.65384615384615	1.90384615384615	0.925	31.412851037851	26.5535103785104	8.80241147741148	33.7584054834055	51.9934704184704	4.90470085470085	48.0050366300366	10.6316239316239	0.525
199	35.6236874236874	0	49.0714866832514	35.6236874236874	26.7639948287007	20.7499533146592	33.8780546251134	10.1730485201073	0	3.25238095238095	14.6591036414566	34.9210283180871	70.1011997806115	1.34126984126984	0	18.3941685765215	9.7265639589169	3.88571428571429	33.1086302586303	31.4648828295887	12.3813258636788	10.2653307476837	27.4386352209882	12.9040508511097	26.271802054155
200	14.5482795698925	17.4712246892892	53.4837336498627	35.7892012288787	2.32989805893032	57.9800828562119	5.61877880184332	6.73333333333333	3.07738095238095	0	0	11.1589605734767	66.8687403993856	0	0.666666666666667	13.9487869478192	19.0579742121678	9.81365079365079	38.5661299632267	13.9487869478192	2.05944444444444	0	35.1241458362426	29.5631443466927	56.1916557277848
201	109.360461760462	28.4936507936508	7.07936507936508	23.3269841269841	0.5	8.65238095238095	59.4611832611833	24.0774891774892	14.9380952380952	11.1207792207792	0	11.6380952380952	116.327272727273	0	6.43809523809524	6.68023088023088	0.800865800865801	51.5131313131313	33.4398268398268	14.0135642135642	21.446176046176	14.7	35.5318903318903	15.4253968253968	27.0350649350649
202	34.2926129426129	8.22344322344322	18.915873015873	25.6473748473748	1.96190476190476	29.3180097680098	30.7681318681319	8.1	12.4587301587302	0	3.31904761904762	42.9821733821734	12.0394383394383	1.7952380952381	13.4055555555556	17.8412698412698	29.0650793650794	17.3284493284493	24.326862026862	38.487851037851	11.043956043956	18.2412698412698	10.8347985347985	0	53.6029304029304
203	43.7361471861472	2.03263403263403	0.681818181818182	103.164019314019	2.11363636363636	25.745621045621	14.030303030303	16.1820346320346	1.53333333333333	3.71666666666667	0	6.86093906093906	101.036646686647	7.12051282051282	1.53333333333333	2.48717948717949	46.4641358641359	68.7388777888778	37.7944888444888	32.9580086580087	1.16899766899767	19.3761904761905	4.98566433566434	0.487179487179487	44.0516317016317
204	77.1043956043956	33.2825396825397	43.101221001221	21.8007936507937	0.7	25.4037240537241	71.5026862026862	6.73534798534798	0	0	0	9.5984126984127	26.2505494505494	1.48717948717949	2.57142857142857	17.5006715506715	1.83571428571429	5.63956043956044	8.73571428571429	28.0465811965812	38.2401098901099	0.333333333333333	17.031746031746	13.21336996337	67.8849206349206
205	23.9928071928072	19.507881007881	47.3857309357309	35.6152181152181	1.18181818181818	38.3620213120213	23.0017538017538	11.6071428571429	0	9.21113331113331	2.06666666666667	22.2960317460317	66.7493450993451	0	1.23333333333333	19.2854922854923	16.2738095238095	5.98571428571429	10.102380952381	50.2776057276057	30.6809523809524	0	31.8659451659452	4.37435897435897	16.9428571428571
206	15.6675324675325	33.8539682539682	18.2619047619048	20.7556277056277	21.8333333333333	16.188961038961	33.1113997113997	21.065367965368	1.18571428571429	0	0	26.6825396825397	68.1192640692641	5.30476190476191	3.27698412698413	34.196176046176	61.7388888888889	100.850577200577	33.3723665223665	26.032683982684	3.34141414141414	0	48.8335497835498	16.3269841269841	0
207	38.6999533146592	24.1186274509804	23.240056022409	62.3267507002801	8.49444444444444	27.7356676003735	3.46386554621849	2.02100840336134	0.542857142857143	3.25793650793651	10.1289449112979	18.8333333333333	41.8200280112045	0	7.20238095238095	59.2049486461251	18.8577030812325	33.196218487395	50.8222222222222	76.4248366013072	39.0668067226891	12.6682072829132	15.1509803921569	0.722222222222222	0
208	11.4194932518462	1.18181818181818	11.7810245310245	64.93705118411	1.18181818181818	48.5666666666667	23.9290425261014	11.4284101519396	0	2.63737373737374	3.78571428571429	45.9519607843137	25.6079365079365	0.6	11.9166666666667	4.33529411764706	1.55555555555556	3.87460317460317	41.5584500466853	47.5737161531279	90.3392284186402	1.53888888888889	96.4807741278329	0	25.8185128596893
209	83.9855644355644	2.38888888888889	17.2897768897769	38.5833555333555	2.38888888888889	10.1871794871795	31.3881174381174	15.7349206349206	0.733333333333333	0	2.91666666666667	24.4038461538462	32.4055555555556	0	0.733333333333333	36.1162726162726	17.7799145299145	2.5	27.3929015429015	42.7201687201687	19.4966033966034	2.98333333333333	4.23566433566434	11.1	2.53571428571429
210	10.0130952380952	12.1103174603175	24.2415584415584	16.5319264069264	0.666666666666667	40.0089466089466	21.9013347763348	13.3152236652237	9.6218253968254	6.3	2.91035353535354	43.057683982684	88.9365800865801	0.525	10.6994227994228	9.01944444444444	35.1849206349206	4.93661616161616	11.3838383838384	27.1897546897547	23.9689393939394	10.4746031746032	53.5505772005772	0	39.4513708513709
211	40.9851370851371	35.7112554112554	58.5082251082251	25.5391053391053	5.15238095238095	37.7359307359307	46.3955266955267	35.7468975468975	0	3.67777777777778	0	59.0839826839827	4.98268398268398	0	20.9160173160173	12.9349206349206	14.1301587301587	1.5	20.8349206349206	26.7873015873016	41.8809523809524	0	27.1539682539683	7.36666666666667	16.9761904761905
212	36.3429736929737	13.8660894660895	3.44365079365079	46.6896547896548	4.28354978354978	17.700888000888	2.77051282051282	7.99896214896215	3.12308802308802	0	0	3.9556277056277	29.3484126984127	9.15728715728716	14.794893994894	18.1658952158952	37.0292651792652	16.7430014430014	7.90795870795871	32.6954045954046	38.0562215562216	0.285714285714286	42.7805583305583	1.66666666666667	7.19372294372294
213	23.9956876456876	0	24.6914085914086	27.771176046176	24.5613997113997	60.5328171828172	22.4919413919414	2.65277777777778	0.333333333333333	3.46626984126984	0	27.8180097680098	13.9267399267399	2.91388888888889	28.4003968253968	7.88128538128538	17.0495032745033	9.21915584415584	18.9336163836164	58.3108918858919	7.19365079365079	2.06666666666667	53.8756743256743	0	33.9137085137085
214	31.1412698412698	5.05	10.2889194139194	63.4347985347985	14.8705128205128	38.6607142857143	38.5661477411477	1.26666666666667	5.46666666666667	3.46666666666667	0	16.295115995116	30.9088827838828	5.45027472527473	0.333333333333333	19.2555555555556	20.5570512820513	3.55384615384615	32.2566239316239	29.8032051282051	15.6079365079365	10.6805555555556	26.3222527472527	0	66.7630036630037
215	8.48333333333333	11.7009803921569	8.03986928104575	26.7457983193277	1.3843137254902	42.5991596638655	12.7751633986928	26.7721755368814	8.0781512605042	0	0	52.7009803921569	26.2251633986928	7.43529411764706	4.39719887955182	22.3954248366013	52.8711951447246	6.90952380952381	43.7057422969188	38.9936507936508	20.5335200746965	0	37.0366946778711	0	4.21666666666667
216	31.0897435897436	0.653846153846154	38.3203296703297	84.3093406593406	8.25	8.01153846153846	22.3913308913309	13.858485958486	0	0	0	21.7833333333333	5.98717948717949	4.68333333333333	9.02106227106227	28.1871794871795	0	18.0021367521367	12.231746031746	68.6988400488401	29.6291208791209	55.6344322344322	15.1736874236874	6.68333333333333	3.4
217	24.1662464985994	21.9782913165266	10.5849206349206	14.4890289449113	12.509710550887	48.1942110177404	35.7761437908497	1.44365079365079	0	0	0	2.35098039215686	89.7308590102708	0	8.18571428571429	18.5985527544351	26.1408496732026	1.68571428571429	24.4676003734827	62.9932306255836	3.20793650793651	5.05793650793651	105.207096171802	4.37698412698413	30.8543417366947
218	64.7949883449884	3.46324786324786	10.7079365079365	32.908386058386	1.57435897435897	28.0894105894106	23.0192141192141	2.71666666666667	0.553846153846154	6.80959595959596	0	16.1621933621934	95.6686813186813	0	57.7745976245976	10.7103174603175	39.5945165945166	24.334077034077	44.8279220779221	23.266810966811	14.0207792207792	20.6131313131313	53.7669552669553	0	12.6223665223665
219	13.0738095238095	3.46666666666667	41.4934065934066	16.6238095238095	14.5428571428571	45.1412698412698	30.2379731379731	22.5497557997558	9.80702075702076	11.5261904761905	0	25.2434065934066	16.9903540903541	6.11416361416361	8.99920634920635	27.5336385836386	25.9952380952381	8.91880341880342	8.91880341880342	33.3537240537241	6.95238095238095	16.0855921855922	33.2251526251526	20.3067765567766	8.9
220	77.6994949494949	15.7375901875902	10.1089466089466	64.4725108225108	7.22402597402597	12.5914862914863	19.8619047619048	17.2310245310245	0	12.825468975469	4.69444444444444	6.00793650793651	33.6	9.58888888888889	0.833333333333333	20.8555555555556	19.9376623376623	3.62712842712843	18.51443001443	39.9010101010101	66.5654401154401	2.5049062049062	18.1730158730159	2.62222222222222	42.8215728715729
221	31.695115995116	3.24908424908425	32.5555555555556	24.5436507936508	24.6570207570207	25.7386446886447	11.7189255189255	18.1099511599512	0.4	0	6.15384615384615	24.3695970695971	105.418559218559	0	0	45.2940781440781	1.71428571428571	0	18.4277777777778	42.3277777777778	4.8047619047619	60.2373015873016	55.171978021978	28.0725274725275	5.33956043956044
222	21.5666666666667	8.31971916971917	2.26666666666667	34.4262626262626	2.77777777777778	81.8350038850039	16.9055555555556	8.13479853479853	5.59253246753247	0.361111111111111	2.05	12.7719696969697	20.6030747030747	7.68785103785104	0.733333333333333	3.23070818070818	9.86277056277056	3.87301587301587	33.7713064713065	22.8926767676768	22.9926046176046	0	64.3105061605062	3.23070818070818	27.80337995338
223	59.1288461538462	0	33.1607142857143	54.0817765567765	0	34.8380952380952	42.8934065934066	0	0	24.1574175824176	0	4.78360805860806	102.238827838828	4.23333333333333	1.33333333333333	6.97106227106227	0	28.3642857142857	30.9380036630037	55.6421245421245	54.471978021978	0	73.8576007326007	0	36.9055860805861
224	9.75653594771242	12.0229691876751	13.505821629351	47.6760402995697	1.65	28.623903547433	46.5768453768454	1.05384615384615	17.6688902600667	3.46666666666667	0	11.0718242541772	20.2807303807304	15.64238702474	0.553846153846154	19.3606334841629	15.7175324675325	19.9132478632479	28.297385620915	70.0351217410041	7.35	0	24.4469546793076	2.03333333333333	71.2954839278369
225	47.9170274170274	10.0341991341991	12.4700577200577	27.5669552669553	13.3088023088023	18.0723665223665	19.9119769119769	3.54365079365079	21.4922077922078	0	0	11.8247474747475	51.4022366522366	12.6340548340548	1.08181818181818	6.41601731601732	11.1421356421356	70.3992063492063	10.6746031746032	26.9335497835498	11.9500721500721	2.75252525252525	36.3056277056277	16.4406926406926	31.725468975469
226	21.136393018746	26.2651583710407	18.4078557063851	16.6943869855635	19.4531135531136	19.6540400775695	17.6570512820513	5.0920060331825	4.55098039215686	1.76388888888889	0	15.9778190763485	42.04186059039	6.92606837606838	0	10.7282051282051	66.7289215686274	13.9524761186526	22.6510989010989	62.841979099332	21.1734539969834	4.62435897435897	37.4788838612368	0	6.2
227	10.6600732600733	3.49184149184149	21.3116161616162	31.4746642246642	3.49184149184149	46.2843267843268	39.7949383949384	3.13809523809524	4.70769230769231	0	0	6.93506493506493	13.6592796092796	4.97619047619048	7.41673881673882	3.08333333333333	20.202380952381	2	20.7166666666667	18.9213286713287	34.4769563769564	8.39102564102564	56.9917637917638	0	51.8741813741814
228	18.6767316017316	8.90108225108225	10.4647546897547	45.5862554112554	14.0914862914863	41.8187229437229	26.2047619047619	4.575	0	4.1258658008658	0	40.1738095238095	18.4333333333333	0	13.2976911976912	6.24166666666667	13.2238095238095	15.0239538239538	16.0017316017316	32.6126984126984	44.6238095238095	0.4	36.5321428571429	49.1406926406926	3.85
229	47.1984126984127	0	18.8095238095238	42.2281746031746	3.36666666666667	57.0396825396825	9.71031746031746	20.3079365079365	1.62222222222222	2.76904761904762	0	49.2785714285714	29.0007936507936	11.2924603174603	0	17.2134920634921	0.933333333333333	7.00912698412698	27.7	37.3992063492064	18.2484126984127	3.06666666666667	22.4781746031746	4.76428571428571	56.5634920634921
230	25.7674603174603	0	0.25	30.4642857142857	15.7873015873016	46.4904528478058	7.43571428571429	27.6646825396825	4.53333333333333	1.15238095238095	0	27.6459850606909	34.9634920634921	2.63669467787115	5.61111111111111	20.1259570494865	31.4620681605976	1.35833333333333	17.8172035480859	15.212441643324	25.119421101774	6.44005602240896	73.4507469654528	1	59.6108776844071
231	30.2782106782107	2.43333333333333	1.23333333333333	31.9398268398268	2.43333333333333	24.1559884559885	32.6293650793651	1.5	13.4380952380952	1.5	0.4	11.2103174603175	100.440909090909	0	9.11269841269841	9.33571428571429	27.5116883116883	8.35714285714286	37.2588744588745	32.5620490620491	46.3393217893218	0.333333333333333	37.1226551226551	0	38.4738095238095
232	19.0805860805861	7.28809523809524	3.77820512820513	64.8648573648574	10.9948717948718	22.5409257409257	47.6235375735376	15.3361638361638	0	0	0	25.8835497835498	74.2852813852814	5.22222222222222	13.3564213564214	13.3921356421356	66.8143578643579	29.0059884559885	23.7816960816961	102.329437229437	52.6438672438672	2.56904761904762	2.42222222222222	20.2174825174825	2.56904761904762
233	17.2705128205128	23.5492063492063	8.24141414141414	33.8739538239538	11.4333333333333	50.5580530580531	28.1886668886669	11.5730380730381	5.70555555555555	10.4857142857143	2.88888888888889	3.48717948717949	68.038739038739	0	5.20238095238095	11.274358974359	26.7513431013431	18.3515873015873	14.7759462759463	43.9605727605728	18.2025252525253	4.13162393162393	40.1729659229659	21.880303030303	6.00213675213675
234	32.5858585858586	14.6645021645022	48.3151515151515	22.021645021645	14.6645021645022	22.021645021645	4.16666666666667	13.9770562770563	32.9222222222222	1.71666666666667	0	23.2992063492064	41.6819624819625	0.928571428571429	9.36753246753246	11.5190476190476	52.9718614718615	9.03809523809524	15.1436507936508	66.7111111111111	12.2936507936508	10.2777777777778	73.0287157287157	1	45.6829004329004
235	13.2031746031746	8.42931512931513	18.2651737151737	18.1937950937951	14.3357864357864	18.5881895881896	58.1742368742369	29.9908535908536	1.3	0.666666666666667	0	31.0453102453102	47.6611555111555	0	5.34129204129204	18.8197913197913	5.3517316017316	0.733333333333333	12.2194083694084	62.1170718170718	10.8506937506938	20.675468975469	28.983904983905	15.1362859362859	9.91736041736042
236	20.2919191919192	14.3638528138528	11.8272727272727	41.2964646464646	6.5017316017316	21.5979797979798	36.7416305916306	2.63737373737374	0.581818181818182	6.24848484848485	0	13.9199134199134	22.8891053391053	3.50793650793651	15.1757575757576	7.08989898989899	13.4761904761905	46.0681818181818	20.3073593073593	33.1083694083694	13.1374458874459	12.6111111111111	40.4352092352092	46.9103896103896	15.2746031746032
237	33.7778499278499	19.746176046176	34.3617604617605	15.3025252525253	2.73333333333333	32.405772005772	15.4835497835498	7.68506493506494	0.848484848484849	0	0	0	93.65	0	16.7409090909091	6.27070707070707	87.268759018759	16.9080086580087	8.25880230880231	21.2906204906205	3.2	5.43896103896104	16.1620490620491	14.2452380952381	46.2214285714286
238	9.27474747474747	28.8168831168831	15.4350649350649	76.480303030303	2.16666666666667	27.8056277056277	41.9018037518038	6.33181818181818	9.05238095238095	0	0	78.0002886002886	46.2222222222222	4.23333333333333	0.7	0.4	38.048556998557	15.197619047619	12.5349206349206	46.102380952381	16.8334054834055	0	27.1937229437229	6.05238095238095	37.215873015873
239	60.5585177894001	3.58571428571429	10.2834967320261	31.4964528935117	4.50574229691877	27.1418289227113	52.7914698047051	0.517647058823529	0.525	4.43670186023127	4.46520864756159	14.1499805749806	37.1180549842315	0.5	0.666666666666667	6.910179526356	32.093900707136	22.2010585819409	12.7287078934138	20.7001939237233	28.7969230116289	0	35.8034978093802	5.90676072293719	28.1162953060012
240	21.7406204906205	18.5714285714286	30.4200577200577	54.2590187590188	26.0652236652237	17.1040404040404	58.7880952380952	0	11.45	21.7785714285714	16.6588023088023	37.041341991342	6.81904761904762	7.46904761904762	0	15.6928571428571	11.234126984127	28.107215007215	29.609595959596	21.9437229437229	26.1722222222222	6.47308802308802	14.7802308802309	16.1168831168831	3.7047619047619
241	51.2391700404858	0	0	41.4673414304993	6.18771929824561	32.9256185335133	7.49102564102564	14.2525641025641	5.1965811965812	0	0	13	34.9916666666667	2.08333333333333	11.0855263157895	15.6526765632029	44	36.1333333333333	24.5460526315789	63.334649122807	64.4738641475484	4.14663742690058	22.7315789473684	37.060661268556	0
242	44.630414030414	12.9927572427572	25.9651126651127	13.8274114774115	7.7992784992785	53.4317071817072	17.1468975468975	2.52991452991453	4.09102564102564	16.8693750693751	0	44.070535020535	18.1126484626485	1.41666666666667	7.66899766899767	10.2406204906205	3.75555555555556	38.0630036630037	25.3554556554557	44.5992784992785	0.4	4.58717948717949	16.3611832611833	20.5582417582418	15.5267399267399
243	33.9505494505495	10.6943223443223	12.2356143856144	20.1062992562993	2.10622710622711	26.2500721500721	26.5570929070929	0.93956043956044	3.43333333333333	0	0	65.8207792207792	95.6482406482407	1.73333333333333	30.9697802197802	14.4419413919414	39.3521367521368	7.21834831834832	52.493623043623	51.3421578421578	7.21601731601732	13.7800366300366	24.6564935064935	0	13.0540404040404
244	5.62836134453782	10.259595959596	25.3638719124013	35.0432603344368	1.95238095238095	36.7334118495883	45.0787878787879	11.3916666666667	7.81919191919192	5.96862745098039	0	16.7060011883541	55.6469696969697	3.15098039215686	4.71764705882353	9.33333333333333	37.0010780069604	11.7583333333333	17.7205882352941	46.8267273576097	42.1383074441898	0.8	11.837675070028	3.27598039215686	7.84722222222222
245	47.7002990473579	4.9280291603821	14.7691919191919	58.0098950069538	7.39640522875817	42.6333333333333	7.32222222222222	0	4.15555555555556	0	0	9.94073508191155	22.1623334182158	13.2964052287582	0.7	5.85793650793651	0	21.7551892551893	33.173961006314	28.7107448107448	24.6235725059254	0	37.831118554648	0.285714285714286	16.7473578708873
246	25.5301226551227	1.82070707070707	10.3238095238095	59.247113997114	3.29960317460317	49.4515512265512	33.6943362193362	2.01071428571429	2.06666666666667	2.83333333333333	7.58658008658009	16.75	20.3167388167388	2.16753246753247	0.458333333333333	7.74743867243867	47.015873015873	1.08333333333333	9.83077200577201	77.5623376623377	27.7433982683983	0	30.0859307359307	20.559126984127	34.8146464646465
247	76.9806526806527	0	33.6049367299367	28.6886446886447	0.666666666666667	76.8604645354645	42.4107142857143	5.72857142857143	0	5.08571428571429	0	29.4785714285714	90.0547619047619	0	19.2764152514152	75.5043623043623	0.869047619047619	29.0227439227439	13.5677572427572	62.1558524808525	30.85	9.08571428571429	28.3393606393606	0	13.7690476190476
248	35.784165129676	23.1241994847258	25.0024417103364	52.8721896782268	36.161377219272	7.91256684491979	26.7555734255425	14.8324854024544	0.333333333333333	0	0	0	22.6104690631006	19.5138417138417	33.0155504969746	35.5867604531691	18.6310221598147	7.16501235262845	22.2809817633347	27.9681902548776	29.122062732589	1.11288515406162	21.701470253173	0	34.5134213739477
249	22.1898056192174	10.125193107546	43.7776716747305	54.0851583057465	12.5318860877684	68.4616288939819	14.05803412274	2	2.00793650793651	0	1.79103641456583	19.0943510737628	57.2120957473899	0.5	15.0720821661998	4.04005602240896	37.0760504201681	16.1495798319328	40.6727357609711	44.3757490875138	38.0059799677447	2.83333333333333	9.2733893557423	0.685714285714286	7.98053221288516
250	30.2685314685315	29.014898989899	26.3555167055167	92.8349539349539	29.014898989899	46.7743922743923	5.75149572649573	1.06666666666667	7.0224358974359	0	0	11.3166666666667	34.9253968253968	3.9	14.8876068376068	4.12380952380952	48.9361638361638	36.7992063492064	14.7698412698413	62.1918803418803	26.1660062160062	46	80.235187035187	10.9777777777778	0.666666666666667
251	51.7851370851371	32.582683982684	47.621645021645	47.8953823953824	5.68535353535353	19.702886002886	8.23823953823954	3.61111111111111	20.3368686868687	0	0	13.1414141414141	59.8310245310245	1.66666666666667	30.5117604617605	3.57171717171717	23.1232323232323	3.72395382395382	20.4790043290043	20.1772727272727	10.4262626262626	5.25425685425685	21.8251803751804	12.6257575757576	40.183189033189
252	62.972360972361	5.32462537462537	12.438455988456	31.5951881451881	7.25483405483405	38.986790986791	28.9151515151515	2.14848484848485	0	4.14047619047619	0	45.0730158730159	22.3695970695971	0	39.4965811965812	9.44523809523809	14.9231268731269	34.0245976245976	21.4992285492285	89.1700854700855	39.8971084471085	12.1961038961039	57.5392440892441	0	24.5897047397047
253	30.5083333333333	5.05952380952381	17.7035714285714	30.8988095238095	3.9047619047619	52.0984126984127	18.7400793650794	1.82857142857143	0.5	2.45238095238095	0	0	63.4797619047619	0	9.65	3.43174603174603	23.4154761904762	1.37619047619048	9.78412698412698	28.8142857142857	21.0373015873016	7.79166666666667	43.0980158730159	7.90238095238095	44.5246031746032
254	28.0935730935731	2.16666666666667	31.1278665778666	20.552158952159	11.7585081585082	30.4300532800533	27.8387667887668	6.94292929292929	12.7556277056277	7.0493006993007	0	18.6686147186147	16.2598290598291	13.4439782439782	7.16919191919192	37.9465256965257	20.3657453657454	24.4160173160173	21.4958818958819	53.8832778332778	1.4	4.23333333333333	25.9316461316461	9.36487956487956	10.7056277056277
255	35.4278499278499	2.51515151515151	48.9025974025974	17.8571428571429	12.2160173160173	19.6151515151515	65.0008658008658	1.64848484848485	16.5008658008658	0	0	50.2502164502165	80.3666666666667	0	2.68095238095238	19.5516594516595	49.0761904761905	17.6793650793651	63.5929292929293	20.2873015873016	0.542857142857143	16.7024531024531	18.7341991341991	33.2692640692641	3.58181818181818
256	14.5588023088023	40.847113997114	55.2987012987013	4.23333333333333	8.25252525252525	34.1009379509379	19.2921356421356	14.1454545454545	2.4040404040404	17.2714285714286	0	27.3	65.2571428571429	3.91666666666667	0	6.38737373737374	17.0484848484848	27.7666666666667	36.1714285714286	94.8278499278499	4.5	0	26.3484848484848	4.4047619047619	5.66666666666667
257	39.9088849059437	2.34126984126984	6.45275443510737	51.1744099038217	15.7190476190476	36.0335602306191	33.0791463438522	1.92614379084967	24.6578865578866	0.8	0	8.44194139194139	69.2487394957983	39.4546685340803	0	11.4352941176471	3.06349206349206	29.1626484626485	29.1626484626485	22.1519607843137	44.2270144887792	8.66141636141636	11.2446181269711	4.80625257095845	34.8462015109074
258	32.8818736818737	22.5689366189366	7.9001665001665	32.8818736818737	12.7678821178821	9.74573759573759	20.1039127539128	3.64935064935065	0.5	0	1.47051282051282	50.2554057054057	8.23083028083028	11.652109002109	13.4213675213675	1.80555555555556	12.2548285048285	9.37912087912088	9.60956820956821	28.3788489288489	73.9660839160839	1.53030303030303	48.0212065712066	5.40757575757576	23.6169497169497
259	17.8642454799205	12.6922010991805	5.41955418088141	40.3566199500982	8.06355004009466	19.1493280302205	48.7795818978885	16.4950332911431	0.333333333333333	0	0.333333333333333	25.0633328024632	41.337462245357	0	18.3897264063168	7.3151828847481	36.5441348633568	10.3796729840208	21.7277097425839	22.9042452843368	40.4362253180331	5.15716856243172	40.2938283557277	7.81452991452991	1.15
260	40.4971306471306	1.70769230769231	15.9150183150183	69.1346153846154	7.04102564102564	23.5355311355311	64.2234432234432	3.86031746031746	0	0	0	0	29.2	23.2714285714286	12.7857142857143	16.7289987789988	11.5068986568987	4.23333333333333	14.4412698412698	4.15555555555556	19.3711843711844	3.9	119.236446886447	15.4467032967033	3.80769230769231
261	96.5979631479631	0	16.4262348762349	42.8788489288489	30.5258463758464	31.8113830613831	20.2270118770119	0	9.94731934731935	7.45471195471195	0.75	2.37222222222222	39.3432012432013	3.02222222222222	24.9195693195693	6.65476190476191	10.6267399267399	28.6126484626485	31.7547619047619	72.1262959262959	1.40238095238095	47.299494949495	47.6508380508381	0.485714285714286	45.1098290598291
262	40.0222222222222	0	18.4452380952381	21.7031746031746	28.9880952380952	36.1238095238095	55.4539682539683	2.12222222222222	8.15714285714286	5.77619047619048	0	21.3936507936508	9.24444444444444	7.05714285714286	27.0142857142857	9	72.4428571428572	8.77142857142857	10.8547619047619	56.1468253968254	52.1190476190476	0	66.9531746031746	16.8103174603175	15.4
263	25.021645021645	17.7039682539683	9.37243867243867	59.9727272727273	13.4079365079365	29.4034632034632	16.438961038961	0.467532467532467	2.36666666666667	5.71111111111111	0	4.73015873015873	27.8916305916306	3.54545454545455	38.7968253968254	6.49047619047619	9.87619047619048	3.57460317460317	18.6285714285714	15.1325396825397	27.4541125541125	25.3437229437229	23.8548340548341	19.3603174603175	35.4541125541126
264	36.3580308580309	1.57316017316017	2.81356421356421	46.6050505050505	20.9737096237096	26.8816960816961	1.25	23.3096181596182	31.3571428571429	7.04116994116994	0	31.5095238095238	92.9698412698413	0	7.99047619047619	14.1476634476634	5.17606837606838	23.6756132756133	28.3357586857587	43.3676046176046	11.579193029193	40.0946553446553	11.220535020535	20.5839549339549	29.1859695859696
265	6.76031746031746	10.4738095238095	49.3015873015873	28.8539682539683	25.2595238095238	28.1396825396825	34.0230158730159	0	18.1087301587302	0	5.75238095238095	4.46666666666667	71.6253968253968	1.06666666666667	1.18571428571429	48.952380952381	11.4880952380952	36.8103174603175	8.07142857142857	61.4047619047619	32.0507936507937	16.2	44.202380952381	0	9.80238095238095
266	20.5520063270063	0	9.69037074037074	32.6682484182484	0	51.2431263181263	26.3317293817294	9.04285714285714	11.374358974359	2.08333333333333	1.66899766899767	12.2270285270285	39.721867021867	4.24126984126984	0	16.5939782439782	1.3	1.01904761904762	19.9955155955156	16.6357170607171	10.3320512820513	7.72619047619048	51.4791458541459	0.733333333333333	83.3398268398268
267	29.775193107546	11.6021475256769	20.2434173669468	17.0331296154826	9.09935064935065	33.0192173839233	13.2854808590103	16.0387997623292	0	0	0	7.33419913419913	72.1774849333673	0	7.07777777777778	21.0440242763772	17.7063492063492	1.11904761904762	8.14126984126984	39.0143578643579	12.8444444444444	3.57539682539683	32.7365334012393	4.75098039215686	10.381398013751
268	49.5044618779913	10.16564350682	3.57420520655815	54.259201582731	3.02717086834734	8.27363747363747	10.8605188928718	9.47057550292844	2.10952380952381	5.63859473859474	0	29.3328426475485	33.2457875457876	5.77912087912088	16.1149624884919	6.37197802197802	14.3832184155714	6.23229548229548	35.3464091464092	12.0053835053835	26.4930879577938	2.85867269984917	56.3853825912649	8.65199049316696	31.9153346653347
269	12.7658452658453	15.8746031746032	17.5673382173382	38.914208014208	5.54848484848485	35.1540348540349	26.917982017982	15.2193528693529	15.2873015873016	13.2221667221667	15.3588744588745	33.7526695526696	70.2968697968698	0	1.55555555555556	16.7585581085581	0	18.9739926739927	36.6548063048063	68.0235875235875	16.7836607836608	12.2964590964591	48.6155289155289	0	20.4581196581197
270	14.1671661671662	39.5882294176412	16.2815994463053	14.1671661671662	7.71538461538462	17.5534787108317	28.6003235326765	6.70129315129315	2.3	1.84285714285714	0	27.2809056956116	60.0614173408291	0	5.2452380952381	7.8	8.02857142857143	9.84586296056884	9.16890217625512	30.4905088375677	23.887093298858	4.45947712418301	49.9821549365667	4.15434173669468	24.6780280177339
271	43.5380952380952	15.7064935064935	37.5437229437229	13.3857142857143	3	68.6507936507936	12.7047619047619	26.9541125541126	0	11.9269841269841	0	28.8454545454545	97.6151515151515	0	20.0199134199134	9	22.9825396825397	10.2532467532468	15.7056277056277	58.5073593073593	20.212987012987	1.66666666666667	62.589898989899	0	13.1904761904762
272	31.5226495726496	2.8	8.49487179487179	17.6354700854701	13.1	22.8825396825397	51.4706349206349	1.33333333333333	10.7382783882784	6.49642857142857	0	49.8821123321123	71.8455128205128	0	6.46666666666667	11.5025641025641	10.5692307692308	16.7322954822955	18.0876373626374	17.929304029304	48.5925213675214	9.72051282051282	30.4205128205128	2.06666666666667	7.71025641025641
273	20.9784589593413	12.9077030812325	17.7256323741618	31.6070070452423	15.2541316526611	21.1092245989305	7.97491087344028	13.6655971479501	1.13529411764706	0	0	14.2501400560224	20.4119047619048	5.7843137254902	11.5748684322214	25.3733893557423	4.34523809523809	8.69502801120448	12.8430438842204	45.9515406162465	70.5258445802563	24.7443553178847	26.4037348272642	39.4469718190306	3.29166666666667
274	23.1538461538461	24.6809523809524	0.972222222222222	34.6062271062271	19.5789987789988	41.1418192918193	57.6896825396825	0	35.2476190476191	5.75714285714286	0	50.9579365079365	2.53571428571429	11.3714285714286	4.06098901098901	4.18571428571429	6.01904761904762	40.9115384615385	13.6338827838828	80.4148351648352	64.7382783882784	0.83956043956044	8.06245421245421	4.86904761904762	20.5710622710623
275	41.7151837928154	9.87957393483709	5.09862155388471	22.0079365079365	15.5468975468975	25.5031746031746	19.7955912508544	23.3187115516063	0.333333333333333	0	0	6.28571428571429	18.9986215538847	3.33026315789474	0.333333333333333	2.53333333333333	3.36190476190476	14.4351579706843	29.0070953899901	35.5027549935445	26.7474595579859	5.30576441102757	15.5564422419686	11.6701222753854	3.73300865800866
276	37.2437451437452	3.51212121212121	46.3311688311688	31.6604118104118	11.9668331668332	36.5057220557221	52.374358974359	10.5	2.47051282051282	1.40384615384615	0	10.2888888888889	22.1271173271173	0	2.47051282051282	15.4912198912199	18.9594017094017	7.21904761904762	7.85238095238095	39.5587912087912	12.75	12.4538461538462	5.88717948717949	8.5982905982906	8.37460317460318
277	71.6349927849928	41.989898989899	4.98888888888889	27.8603896103896	29.7255411255411	9.41435786435786	6.09848484848485	20.2207070707071	1.4	0	2.14285714285714	17.1937229437229	13.8690476190476	4.62619047619047	5.33333333333333	29.9525974025974	6.70887445887446	15.2944444444444	4.75728715728716	32.3493506493506	31.811544011544	14.7166666666667	63.1667388167388	18.047113997114	0.696969696969697
278	33.3821323671169	8.15344242960342	28.4944573744109	12.078376035729	7.45526315789474	25.6826252952414	27.7964597064442	8.72051787222066	5.80526315789474	0	0	18.0714154266786	15.2442610021557	3.56766917293233	16.9986215538847	9.48200308463466	14.1406162464986	11.9200280112045	10.0845770586483	51.2272609227718	16.3305322128852	0.495238095238095	14.6473811276443	23.3767546179311	40.8451040703363
279	34.6082421964001	18.1278746107693	5.88293650793651	56.6166837548416	1.96666666666667	61.8555365686945	7.02805878332194	9.82805878332194	0	0.466666666666667	1.74404761904762	22.7599453178401	16.9099453178401	0.535714285714286	0.8	7.03582251082251	30.8410495936812	22.3653641679958	5.2969696969697	67.154797979798	12.0229000531632	16.7581852358168	22.8088991417939	0	50.5856345408977
280	32.2209235209235	10.8722222222222	10.7657287157287	44.0402597402597	10.6040404040404	10.0238095238095	79.532683982684	3.25642135642136	0	5.86320346320346	1.28571428571429	21.9062049062049	37.8202741702742	1.45238095238095	0	6.22712842712843	25.731240981241	5.39848484848485	21.7495670995671	113.445743145743	47.1931457431457	3.84848484848485	43.8756132756133	0	48.8867243867244
281	72.5807835954895	3.02704876822524	12.509538500715	12.7337714573009	2.02222222222222	57.7346369316958	23.1133879192703	15.1265639589169	4.01038210155857	0	2.73986928104575	29.0396969044028	33.0121963004316	1.53865546218487	1.72051282051282	13.0433491345256	2.92673992673993	2.67406841524489	29.7129719953249	39.1527338674397	59.1905529111411	3.24084967320261	50.494151273563	52.7846095081389	47.8707070707071
282	30.3668124273387	8.65384615384615	8.36111111111111	38.7080822686086	0.722222222222222	43.3168124273387	50.0482438614018	7.64774260826893	0	1.53333333333333	0	1.75526315789474	12.0849206349206	3.35238095238095	2.72372598162072	4.80238095238095	5.48333333333333	8.82051282051282	21.3481203007519	27.9550297655561	12.8047619047619	0	96.5771038902618	0	44.9342598921546
283	4.95704295704296	19.3621822621823	12.1411477411477	61.7019869019869	4.22750582750583	25.1750027750028	13.6585081585082	26.5626706626707	6.37051282051282	11.8989621489621	0	15.0067987567988	97.3939282939283	0	4.61880341880342	2.57070707070707	30.7599955599956	15.3761904761905	12.238961038961	70.6876845376845	29.8968475968476	1.55555555555556	22.8293151293151	0.515151515151515	40.4945387945388
284	12.9606060606061	6.87229437229437	0	55.5584415584416	6.87229437229437	12.9606060606061	16.0757575757576	10.1757575757576	33.3229437229437	3.5	0	37.2030303030303	64.861038961039	0	4.8	67.3056277056277	37.8517316017316	16.7017316017316	23.5251082251082	36.8954545454545	32.1833333333333	0.4	7.96666666666667	0.733333333333333	17.2742424242424
285	17.974358974359	9.78333333333333	9.67039072039072	42.0591575091575	1.66666666666667	43.5942002442003	30.0672161172161	1.12051282051282	2.21666666666667	4.73571428571429	0	17.6214285714286	36.2284493284493	2.5	3.26746031746032	5.74126984126984	12.7333333333333	23.1452380952381	28.4181318681319	74.9688034188034	19.7711843711844	75.1057387057387	7.70714285714286	0	27.903601953602
286	43.7391774891775	9.11212121212121	37.0925685425685	18.9756854256854	11.9993506493506	47.1163780663781	17.9017316017316	0.7	26.9595238095238	0	5.19523809523809	8.08571428571429	36.6560606060606	3.65656565656566	11.7437229437229	14.2269841269841	16.3714285714286	12.4095238095238	62.5230158730159	38.6302308802309	5.58333333333333	1.70952380952381	37.6071428571429	3.83333333333333	86.171645021645
287	46.352380952381	11.6111111111111	3.77777777777778	46.352380952381	1.8	60.5746031746032	37.4833333333333	18.0357142857143	0	14.3960317460317	21.7936507936508	1.58333333333333	101.019841269841	5.66666666666667	2.73333333333333	18.9777777777778	19.8222222222222	18.8087301587302	16.2952380952381	13.3904761904762	9.62460317460317	40.947619047619	24.3238095238095	10.6634920634921	27.965873015873
288	14.3731092436975	4.75294117647059	2.6	23.3397759103641	10.1844537815126	57.9403361344538	5.79201680672269	6.04005602240896	9.85882352941176	7.37619047619048	0	1.9	22.8614379084967	10.5642390289449	12.7235294117647	17.6682072829132	6.48011204481793	7.07777777777778	14.2047619047619	61.4606442577031	39.4978991596639	3.08888888888889	16.3785714285714	15.5362278244631	6.3
289	60.9408591408591	0.725274725274725	5.61515151515151	16.3064435564436	12.9269563769564	17.7692640692641	39.7018981018981	5.08181818181818	15.4499000999001	4.85769230769231	0	40.2476356976357	57.2622044622045	5.61060606060606	13.7843656343656	6.82051282051282	17.4692141192141	31.7	35.5674825174825	26.0674825174825	28.2281385281385	8.66515151515151	1.21666666666667	6.1508658008658	35.8344155844156
290	38.1643578643579	10.6572871572872	17.1936507936508	63.2406204906205	14.4914862914863	8.45642135642136	22.6333333333333	2.36111111111111	46.2430014430014	1.33333333333333	0	33.3746031746032	58.6579365079365	11.7166666666667	0	19.2214285714286	46.1611111111111	62.2873737373737	15.209595959596	38.575468975469	16.05	11.7080808080808	14.7589466089466	16.8231601731602	42.6810245310245
291	29.1961345671872	8.75155195681511	9.59161364950839	56.8374011952959	5.84720454983613	35.3589550800077	17.2978407557355	21.1295867874815	7.75764411027569	1.95238095238095	0	10.4010025062657	73.8959128590708	25.6484544695071	0.809523809523809	21.8956172482488	11.5824561403509	20.1745324850588	12.5248120300752	20.1071075123707	15.0900263479211	7.88827838827839	27.4845961056487	9.75209176788124	21.0252747252747
292	30.2991508491508	16.4549367299367	13.0570207570208	41.2040653790654	6.26684149184149	33.6704573204573	22.6778721278721	0.681818181818182	1.74042624042624	3.7959817959818	0	16.4401098901099	20.0752164502164	2.87878787878788	4.32884615384615	2.03717948717949	4.11456043956044	16.1707070707071	8.36741036741037	45.6033993783994	66.068179043179	1.06666666666667	41.4833943833944	9.03205128205128	14.4849206349206
293	29.1098845598846	16.5649794649795	0.642857142857143	78.214763014763	4.51007326007326	24.9917915417915	26.4610556110556	0	0.5	10.1859307359307	0	18.4200466200466	3.38419913419913	5.76776556776557	0	44.7857142857143	15.9075757575758	8.07243867243867	2.50324675324675	70.5063547563548	29.4419802419802	7.39037629037629	1	0	47.6389665889666
294	21.1144907723855	12.900313283208	5.52911255411255	33.8542378673958	15.9484335839599	26.781658692185	23.5568466621098	5.68999202551834	3.29624060150376	6.80223285486443	0	28.2748917748918	5.93706994759626	3.00576441102757	5.79147869674186	0	17.4529220779221	8.3	4.56666666666667	59.1338345864662	61.7265151515152	0.833333333333333	24.5349168375484	0	10.9690476190476
295	36.4474414474414	11.048285048285	1.67541902541903	88.6479908979909	11.6772727272727	13.5108891108891	3.36430791430791	15.431524031524	1.68888888888889	0.916666666666667	0	8.01515151515152	52.5754412254412	3.4	0	30.2973470973471	5.6475690975691	23.7670995670996	8.6007437007437	51.1010101010101	15.881351981352	0	80.1249916749917	2.20940170940171	81.9712065712066
296	24.8176767676768	68.1063492063492	4.66839826839827	53.4112554112554	11.1397546897547	70.8772005772006	33.3300865800866	10.181746031746	0	0	0	16.8756854256854	37.4138528138528	2.41515151515152	2.92712842712843	11.6047619047619	57.6559163059163	12.4556998556999	28.4518759018759	28.1650793650794	11.8041125541126	12.5231601731602	12.0121212121212	3.36111111111111	23.8018759018759
297	34.8657731157731	3.82222222222222	15.0507936507937	61.2691863691864	3.12222222222222	45.8744533244533	31.1944388944389	9.09275724275724	1.4040404040404	1.8968253968254	0.4	47.6278443778444	5.57950937950938	7.15793650793651	5.14141414141414	15.722915972916	22.5715007215007	5.26904761904762	14.1666666666667	6.01904761904762	46.8665667665668	20.7514874014874	6.16666666666667	24.4919857919858	38.4746975246975
298	27.2333333333333	16.5357142857143	35.3595238095238	6.48333333333333	7.88809523809524	58.6801587301587	41.3047619047619	1.53333333333333	3.13333333333333	0	0	3.85	40.7055555555556	3	12.0666666666667	13.2793650793651	92.1634920634921	9.13888888888889	46.4650793650794	65.3238095238095	1.18571428571429	13.4746031746032	60.7015873015873	0	54.4936507936508
299	24.140182040182	3.69340659340659	2.62673992673993	48.967982017982	3.69340659340659	12.9196692196692	10.5771284271284	18.5048063048063	2.62137862137862	0	0	7.10339105339105	37.1731213231213	12.9350538350538	0.487179487179487	9.73566433566434	0	38.2004495504495	28.9773615273615	47.1668553668554	32.5770507270507	1.21515151515151	25.0872460872461	5.01495726495726	0.581818181818182
300	39.8320346320346	14.791341991342	13.3584415584416	43.8694083694084	10.2735930735931	24.0842712842713	27.5571428571429	9.9	0	3.37662337662338	0	19.2520923520924	39.5053391053391	0.5	2.61948051948052	20.5649350649351	4.9969696969697	4.23015873015873	22.8608946608947	37.7510822510823	14.8145743145743	0.9	40.5683982683983	9.93030303030303	50.4629148629149
301	33.8025974025974	15.6588744588745	1.54848484848485	29.7374458874459	17.0437229437229	23.7904761904762	26.9549783549784	23.8049783549784	5.07142857142857	3.89285714285714	0	17.6398268398268	23.4707792207792	3.21428571428571	7.67619047619048	13.7683982683983	26.5487012987013	22.674025974026	8.44458874458874	26.4448051948052	15.6350649350649	10.2452380952381	32.4580086580087	18.6257575757576	19.8484848484848
302	26.0920856920857	8.5010101010101	2.002331002331	36.7151737151737	3.38888888888889	34.1818403818404	29.5828282828283	35.7477855477855	0	0	24.1062493062493	52.0952602952603	60.3333333333333	0	13.2268842268842	16.4293151293151	40.6545898545899	13.1880452880453	8.74603174603175	58.3267621267621	13.1706293706294	3.05555555555556	43.653046953047	9.74850704850705	5.05384615384615
303	25.550838050838	9.56031746031746	14.0455488955489	34.9730602730603	0.6	32.3498778998779	53.4326062826063	28.885902985903	11.8188034188034	8.61391941391941	0	28.0175213675214	51.5855311355311	0	5.04102564102564	12.6965811965812	48.4193806193806	18.5311577311577	8.70637140637141	49.1408036408036	61.0192307692308	11.7978243978244	28.7966033966034	21.5188034188034	12.8982905982906
304	18.588065529242	20.6828226239991	2.80793650793651	30.4082010582011	26.0775556687321	6.41735845853493	6.74696403814051	33.9566689301983	3.87608861726509	21.159453074159	0	62.0344665138783	26.9447698271228	6.227574059927	0.733333333333333	13.4209235209235	17.896151996152	2.06666666666667	18.7627649039414	61.8596992332287	24.4227513227513	12.354486036839	2.36666666666667	14.7721628045157	7.41646860764508
305	42.8743566890626	9.91899766899767	16.4060733384263	12.3095884507649	2.48333333333333	54.8363336010395	10.8870978694508	10.8425091248621	2.2047619047619	0	0	9.45342598577893	8.08767507002801	13.4202219349278	0.619047619047619	7.44617604617605	29.9886668886669	2.82051282051282	9.01026751026751	46.8715728715729	56.8018736165795	45.9871794871795	55.4389163124457	17.2914118561177	0
306	39.7391053391053	10.9960317460317	2.41991341991342	18.4414862914863	18.081746031746	36.3915584415584	22.2345598845599	20.5003607503608	4.53571428571429	0	0	20.8995670995671	24.2603174603175	1.8008658008658	2.01515151515152	11.352380952381	13.9167388167388	45.5930014430014	6.10238095238095	51.5138528138528	9.4017316017316	14.7701298701299	20.6738095238095	5.64444444444444	2.71515151515152
307	17.8373737373737	3.36666666666667	18.9748917748918	44.1033189033189	10.2914862914863	63.3510101010101	16.2238095238095	6.30793650793651	4.72070707070707	0	0	2.83333333333333	42.9717171717172	8.11904761904762	10.0533910533911	9.67070707070707	19.6810245310245	8.20966810966811	16.0500721500722	50.7036075036075	24.6007936507936	17.1087301587302	12.9399711399711	12.281746031746	65.5989898989899
308	27.1611721611722	2.48717948717949	33.7611555111555	80.4111832611833	15.3895104895105	24.2721223221223	15.8603396603397	13.5564935064935	7.50562770562771	12.7499944499944	2.88717948717949	0	43.3897435897436	4.66666666666667	9.06899766899767	4.94444444444444	41.8318126318126	4.35471195471195	61.375468975469	66.271472971473	28.3426850926851	11.182683982684	22.4500444000444	0	104.07930957931
309	45.3636086136086	11.0358585858586	14.0047619047619	31.7697857697858	0.722222222222222	29.3287101787102	6.76748251748252	14.550715950716	5.36060606060606	0	0	2.83333333333333	17.2691197691198	13.5191919191919	13.2934787434787	11.4505716505716	16.56443001443	1.78571428571429	15.3871017871018	42.6774059274059	50.8443445443445	0.6	26.681746031746	0	84.1898101898102
310	27.1855144855145	4.48333333333333	16.8190476190476	70.5750471750472	12.9147130647131	28.7385891885892	14.706993006993	12.3238761238761	0.4	0	3.45	13.2713286713287	45.0919635919636	16.8780552780553	1.33333333333333	21.9600732600733	9.03593073593074	2.64121989121989	60.2640637140637	43.8561494061494	23.6320512820513	22.1151515151515	21.9568986568987	0	18.3666666666667
311	55.6626984126984	22.437851037851	39.4825396825397	88.3846764346764	6.25555555555555	34.8385225885226	15.6190476190476	4.47289377289377	8.93174603174603	0.666666666666667	0	20.5142857142857	21.8163003663004	18.1647130647131	0.333333333333333	23.2797924297924	34.2210622710623	20.8520146520146	7.91349206349206	45.0258241758242	12.9603174603175	16.25	19.9269841269841	0.65	43.3396825396825
312	23.4557609057609	8.20421604539252	4.80867269984917	38.4755669167434	4.96489980607628	17.1199023199023	41.0663372575137	15.594718027071	0.4	8.86031746031746	3.88321123321123	11.1968253968254	27.8182761682762	3.57142857142857	11.0507936507936	4.88571428571429	36.9270020828844	58.0691987750811	30.4097177332471	46.1050779286073	33.463970669853	1.41136249371543	27.3205993353052	6.61435786435786	52.3220723720724
313	15.0767676767677	13.2076923076923	21.6320969879793	31.2672268907563	8.72051282051282	27.4547318694378	7.77510822510822	6.2486013986014	4.72100840336134	7.68571428571428	0	14.9202219349278	25.0042046189105	1.24848484848485	3.40384615384615	13.5690326013855	6.78253968253968	29.0645021645022	20.8344877344877	33.8875732111026	16.2292854204619	0	71.6477333124392	0	5.61862745098039
314	45.6266233766234	10.6657287157287	7.29935064935065	25.6068061568062	7.98001443001443	45.4002405002405	31.7495670995671	0.4	0	1.14074074074074	0	10.6890331890332	19.250962000962	4.95690235690236	1.1037037037037	32.3082972582973	7.32467532467532	43.4721500721501	9.79285714285714	59.2425685425685	4.84259259259259	0.25	29.2342712842713	0	21.6629148629149
315	28.71221001221	3.7	20.7884004884005	42.3633089133089	7.87142857142857	22.3783272283272	13.3680097680098	19.7272893772894	2.83333333333333	0	0	9.18095238095238	23.6505494505494	3.46666666666667	2.83333333333333	13.3285714285714	8.26007326007326	19.3172161172161	5.93809523809524	47.4066544566545	5.84126984126984	0.5	41.4130647130647	12.9505494505495	14.170695970696
316	11.6320346320346	14.3233988233988	31.4790653790654	24.6444888444888	4.59090909090909	30.073754023754	9.56991341991342	18.3951381951382	1.46666666666667	0	0	10.0264957264957	27.5228882228882	12.1838827838828	1.46666666666667	7.66666666666667	10.2571428571429	12.0045177045177	38.7269008769009	64.2381340881341	22.2527805527805	0	17.2822677322677	0	12.196287046287
317	40.3262626262626	9.38700743700744	24.6886890886891	23.7460761460761	1.22222222222222	91.9703629703629	11.7183483183483	0.333333333333333	13.2461260961261	0	1.94444444444444	0	56.3757575757576	0	10.6700077700078	7.18102453102453	40.5760905760906	2.05555555555556	37.2923021423021	31.9821067821068	11.0047619047619	2.70471195471195	62.8000166500166	0	64.7747918747919
318	31.4988380041012	14.9517101319733	12.6962406015038	36.8433053788317	4.87719298245614	6.39848484848485	44.1646655975603	5.13325358851675	5.47649368175684	1	0	20.3038829591461	28.1635417214365	0.590909090909091	4.23566433566434	16.6239444765761	47.2140429745693	17.4292558318874	14.3323176823177	37.7685314685315	34.6710193315456	4.43513328776487	8.20802706065864	0	16.9835449638081
319	55.3549062049062	16.3119769119769	53.5730158730159	15.0364357864358	1.22222222222222	15.0364357864358	14.9111111111111	14.3532467532468	11.9710678210678	1.93939393939394	0	20.6854256854257	26.0707070707071	0.866666666666667	0	9.62878787878788	56.1642857142857	8.68744588744589	45.5377344877345	42.2266955266955	1.03333333333333	14.9431457431457	20.7164502164502	0	85.7295093795094
320	37.5390553890554	8.61190476190476	4.32130647130647	33.3579087579088	1.2	30.5284215784216	25.8943667443667	4.03931623931624	3.94444444444444	0	0	15.947619047619	58.9651515151515	21.2135642135642	9.27142857142857	2.05555555555556	30.7488677988678	4.68268398268398	10.0311688311688	12.8922799422799	14.4703907203907	14.1818181818182	71.3853923853924	30.5691919191919	32.1481629481629
321	20.8861524096818	9.35397543632838	14.4076923076923	18.5954248366013	4.57289377289377	71.8284565108094	32.6362637362637	0	1.31764705882353	9.64261294261294	1.83956043956044	26.604769087122	66.2146089204913	0.4	8.78901817137111	1.1	28.2588019823314	12.1115492350786	13.5573942397472	71.5965955613015	17.595001077354	5.66691804927099	13.2614163614164	14.4870573870574	23.2761904761905
322	25.554367201426	8.19486036838978	4.21613190730838	13.6973262032086	2.20552584670232	11.2049019607843	34.1703845174433	12.4893345216875	0.617647058823529	0	0	1.53571428571429	26.6963203463203	1	17.9855487649605	7.0492784992785	62.869696969697	17.0209956709957	75.9660555131143	34.9338638485697	12.6108607079195	3.46356421356421	26.1642517613106	10.5058865970631	57.8474832357185
323	45.0627543509123	5.80623338649654	2.28559218559219	30.1645619000882	27.0300366300366	26.2505748637328	12.7826309655257	5.25155195681512	0.733333333333333	0	3.93333333333333	9.47142857142857	58.27003522793	9.54358974358974	3.9948717948718	2.67619047619048	57.7077308656256	26.6655806182122	10.1512949039265	32.3827967354283	60.5165404770668	5.74679005205321	30.9181540681541	13.7963849016481	8.85800865800866
324	19.9238601977732	3.3120082815735	4.12256424308854	42.0864287034364	9.44570592805887	41.7271254108211	43.5919504408635	2.34102564102564	0	0.285714285714286	2.72002801120448	24.2282270301452	14.9271284271284	0.333333333333333	1.87727438801608	9.47132867132867	21.2947278637816	10.3109656683186	13.1864992850287	39.7304006451065	25.6132482323019	24.7955539984312	4.102331002331	5.38716090672612	55.1854094044631
325	45.9651290230238	7.15324675324675	13.5483014061961	38.3496573601837	6.5	19.452539857803	8.24866975130133	6.69482359745518	6.03383283383283	6.14603174603175	1.54385964912281	39.6976780529412	18.5522696601644	0.5	3.29340659340659	23.4888479941112	15.54335839599	16.3815885868517	21.1451381951382	77.7984901063848	9.01711621711622	0.4	27.3663073768337	0	25.1797068428647
326	29.3325396825397	17.4079365079365	25.9857142857143	54.6007936507937	5.04365079365079	34.2849206349206	32.2746031746032	15.3539682539683	0.333333333333333	12.1571428571429	0	27.1063492063492	19.2769841269841	5.18888888888889	1	10.7904761904762	28.6269841269841	10.3603174603175	30.1119047619048	22.7380952380952	14.4769841269841	3.68333333333333	13.2761904761905	27.9349206349206	16.6539682539683
327	30.2895878631173	10.265367965368	4.40849673202614	69.6492634816164	0.5	35.7080435903965	27.2985641809171	10.5416655240185	8.82424242424242	14.5192307692308	0	1.88181818181818	30.8214559949854	11.1525252525253	0	6.80600118835413	12.4874308697838	35.5520698255992	18.387284610814	17.4112479024244	18.2732894556424	4.23333333333333	16.7969696969697	10.718908542438	13.4732026143791
328	29.6941641691642	29.1578588078588	7.03571428571429	26.127331002331	2.5	25.0017316017316	14.4463286713287	5.6	30.582683982684	0	7.5758658008658	8.40714285714286	32.8564435564436	2.05	15.1689393939394	11.4448135198135	12.6638694638695	36.2966033966034	22.2258158508158	19.5457292707293	10.2660256410256	30.2801531801532	4.76515151515151	2.91515151515152	11.3924825174825
329	62.0337437072731	16.2649572649573	13.937284610814	43.3955338778868	0	26.6891624715154	13.6638694638695	4.73015873015873	8.06582306582306	4.51515151515152	0	15.1680744092509	9.34337492572787	9.88268398268398	5.58888888888889	16.9638528138528	10.9429864253394	22.2169053169053	26.5435616670911	28.0884517443341	66.0398523045582	1.23809523809524	23.0057400116224	3.73809523809524	29.9437523261053
330	11.0100732600733	16.3825396825397	43.2066544566545	56.8663003663004	4.77698412698413	33.9959096459096	11.7315018315018	10.6974969474969	0.4	13.4349206349206	0.916666666666667	0.952380952380952	65.87557997558	0	19.7764957264957	42.095115995116	43.1713064713065	7.55238095238095	22.0071428571429	50.2888888888889	1	0.6	69.6259462759463	9.07222222222222	10.5634920634921
331	20.6748196248196	6.86060606060606	32.2590187590188	30.7741702741703	11.0666666666667	37.0446830946831	0.733333333333333	0.733333333333333	12.8047619047619	0.666666666666667	0	3.27435897435897	17.4648573648574	9.45497835497835	6.75238095238095	10.9553113553114	18.9329004329004	15.2583860583861	25.342562992563	44.5664668664669	29.2974691974692	0	44.0733932733933	0	41.0088744588744
332	62.0626262626263	0.5	1.86111111111111	42.3256493506494	21.280303030303	45.4573593073593	28.0058441558442	5.68903318903319	4.38975468975469	0	7.1487012987013	15.0433261183261	53.2734487734488	1.70681818181818	0.872222222222222	5.44960317460317	1.31071428571429	18.7655483405483	34.8632395382395	36.0770562770563	33.8452380952381	12.3766594516595	24.5610028860029	5.06666666666667	46.0680735930736
333	34.400382950383	6.64194139194139	16.0175990675991	40.2732767232767	3.97522477522477	51.361482961483	20.8542735042735	2.98717948717949	9.8050505050505	0	22.3235375735376	3.16666666666667	44.8042069042069	0	0	5.86153846153846	24.1561771561772	14.0846764346764	20.1115384615385	23.319474969475	10.8186813186813	6.88823953823954	20.8788766788767	12.3395604395604	18.930414030414
334	30.6224386724387	16.8620490620491	23.6246753246753	49.6002164502164	23.5595238095238	24.0366522366522	6.51111111111111	39.6031746031746	0.515151515151515	0	0	11.1920634920635	15.3345598845599	29.6597402597403	4.29134199134199	38.6285714285714	2.66666666666667	13.9674603174603	44.4968253968254	33.3396825396825	46.1309523809524	0.333333333333333	62.768253968254	5.11111111111111	49.1444444444444
335	23.073088023088	32.9751443001443	10.0912698412698	19.2428571428572	3.49206349206349	20.0690476190476	17.9826118326118	14.5465728715729	7.43452380952381	0	0	46	129.834595959596	4.74920634920635	8.06507936507936	11.2646825396825	26.5585497835498	24.4922799422799	16.9017316017316	73.7244949494949	2.48531746031746	19.8786435786436	24.5063492063492	5.26879509379509	5.36309523809524
336	44.0324094550101	9.5843137254902	6.3968253968254	44.0324094550101	19.7746031746032	19.7110865398791	55.0199198977837	49.4777507494226	0	4.56904761904762	2.28333333333333	15.8438596491228	43.6769374416433	6.10532212885154	11.0822227136469	28.2929382279227	5.10793650793651	1.67460317460317	59.8986215538847	28.7037790554818	18.5366332497911	10.2740183792815	11.8119047619048	0	24.1095238095238
337	21.2415434238964	19.5006617565441	36.7068963716022	24.9478926302456	24.5565431300725	12.5896825396825	23.85	17.4722868634633	0.9	15.2529411764706	0	13.4050207961973	9.07777777777778	4.7975690975691	4.49946524064171	3.70238095238095	15.2105688429218	19.8818106729871	22.7087301587302	65.6108499343793	8.29292178409826	2.51521615639263	62.9782603017897	0	4.30098039215686
338	17.1651808975338	22.1113997113997	13.8857436680966	58.0785580432639	7.49701213818861	21.542806050159	12.1808608058608	2.07713675213675	1.3	0	0	0.9	19.6594960594961	9.04274891774892	3.09166666666667	5.01764705882353	44.4509803921569	47.9947712418301	59.2298911872441	35.9904761904762	63.6459545356604	10.7412842059901	65.945405085111	0	0.450980392156863
339	42.0935064935065	10.4186147186147	4.9978354978355	22.3114718614719	6.46060606060606	31.5886002886003	3.55411255411255	11.9532467532468	17.6154401154401	0	0	15.5233766233766	56.6296536796537	16.5906204906205	4.66666666666667	0.65	11.5151515151515	40.5700577200577	9.25252525252525	48.7148629148629	64.1920634920635	3.28571428571429	16.9661616161616	14.4227272727273	22.0269841269841
340	18.3062271062271	6.57844932844933	35.4582417582418	19.1895604395604	5.02063492063492	58.521978021978	32.3677655677656	0	7.66904761904762	0	0	11.6904761904762	99.1023809523809	3.95238095238095	1.28571428571429	19.0420634920635	24.36221001221	9.49896214896215	30.795115995116	74.4083638583639	9.53571428571429	1.6	58.3932844932845	0	21.2214285714286
341	45.2879176379177	19.2988344988345	8.60769230769231	70.2832278832279	0	13.5305361305361	35.6268842268842	0	0	3.07070707070707	8.14032634032634	15.5580086580087	42.0512265512265	3.04292929292929	0.888888888888889	7.36601731601732	10.6666666666667	7.45552780552781	6.06728826728827	36.8206793206793	97.2258852258852	11.2704351204351	21.2751470751471	2.16197691197691	26.3031968031968
342	38.8976911976912	1.01904761904762	52.422582972583	32.2905483405483	0.622222222222222	67.5271284271284	54.7170274170274	0	13.6015873015873	0	2.01515151515152	11.5922077922078	1.09848484848485	22.5748917748918	0	44	37.8335497835498	35.4627705627706	17.2199134199134	61.7246753246753	25.7313852813853	8.30974025974026	80.3584415584416	0	8.98095238095238
343	5.36991341991342	20.6031746031746	4.13333333333333	74.7296536796537	5.04545454545455	39.8034632034632	19.3452380952381	8.91839826839827	0.866666666666667	7.86904761904762	0	10.6666666666667	17.5380952380952	4.83333333333333	5.28571428571429	8.8	26.782683982684	22.7388888888889	55.2357864357864	37.8111111111111	16.8184704184704	6.88730158730159	16.291341991342	0	23.6262626262626
344	25.7743315508021	5.23501400560224	3.54795008912656	75.0737692046516	14.1956391647568	41.6606060606061	12.1058823529412	4.16164799253035	4.96164799253035	0	0	30.4402936932349	9.60359689330278	1.79481792717087	8.51045751633987	13.7452635599694	14.9574929971989	18.8595004668534	16.5279178338002	36.9763559969442	12.6269162210339	6.71982004923181	21.8921568627451	2.21127450980392	46.4176470588235
345	7.19734317969612	29.2436465495289	21.2076903488668	14.6973431796961	0.842322383498854	30.7597402597403	25.1392920804686	15.7144724556489	29.1290467702232	0	0	40.9258636788048	20.9654783125371	0	21.8047873694933	16.1011968423733	2.11904761904762	1.2	43.8170104405399	41.163806128512	27.1565486800781	6.65238095238095	53.5762583821407	9.06767676767677	3.51904761904762
346	40.1650793650794	11.0128427128427	12.6944444444444	83.6651515151515	0	26.7524531024531	55.7017316017316	0	0	3.85238095238095	0.555555555555555	15.1	57.5454545454545	3.13809523809524	0.4	8.48181818181818	34.3272005772006	3.62222222222222	11.6786435786436	36.9738816738817	18.8017316017316	4.34920634920635	24.8142857142857	7.79617604617605	60.571645021645
347	15.8704267954268	4.78030303030303	3.2547619047619	39.1155427905428	7.41880341880342	59.5163003663004	47.3220640470641	4.91363636363636	0	0	0	29.0517399267399	27.4651515151515	0	5.31245421245421	33.1287878787879	57.5340909090909	10.0454545454545	26.3818181818182	47.9383560883561	29.3057026307026	2.86363636363636	58.7904928404928	0	19.9904761904762
348	8.96118326118326	4.98571428571429	2.38888888888889	35.9500721500722	2.47777777777778	46.1802308802309	38.5034632034632	0	8.43174603174603	1.98888888888889	0	11.8486291486292	15.4698412698413	9.14300144300144	1	44.4	5.90793650793651	82.8470418470419	17.3945165945166	47.1119769119769	13.0650793650794	0.571428571428571	23.0564213564214	0	28.3161616161616
349	29.9857586857587	7.21825396825397	7.9962703962704	27.074913974914	7.39444444444444	20.9675546675547	40.4100732600733	18.7412420912421	1.25238095238095	1.60622710622711	1.24908424908425	13.0895604395604	73.410434010434	3.43321123321123	11.8017704517705	9.23700743700744	36.5216172716173	8.8982905982906	31.7743312243312	27.9531468531468	18.1838827838828	13.2450160950161	34.0856532356532	31.5502775002775	32.9195970695971
350	23.0426470588235	10.7654528478058	28.9769266681031	26.9979242979243	13.962617611147	15.4107448107448	13.8465811965812	0	19.8160022983552	2.24380341880342	0	1.67777777777778	46.7618544853839	32.2260863319687	10.55	12.8410597572362	19.3243697478992	12.8515639589169	7.69007936507936	20.8644724556489	13.6525443510738	7.65357142857143	21.525526107879	6.59084967320261	28.7275443510738
351	17.8111832611833	3.05952380952381	25.4177192088957	57.1848994143112	7.42380952380952	8.82857142857143	73.736232068585	8.41620405738053	9.03828197945845	4.13888888888889	1.45098039215686	12.7148459383753	21.2611111111111	31.9078898225957	1.45098039215686	1.85098039215686	52.8727824463119	25.7259570494865	42.4045836516425	47.5473686444275	39.2772981920041	1.11764705882353	23.5856251591546	1.82070707070707	41.955929038282
352	9.90642135642136	6.75	27.0313852813853	26.6105339105339	6.43809523809524	18.2256132756133	62.4098124098124	3.18333333333333	0	1.43181818181818	0	0.285714285714286	38.8377344877345	6.01363636363636	15.715873015873	30.8519480519481	15.5151515151515	20.0273448773449	22.2746753246753	38.5414862914863	3.21991341991342	10.859595959596	10.9476911976912	1.52222222222222	17.4
353	33.2971861471862	0.8	30.5733044733045	44.6376623376623	8.5968253968254	60.4550505050505	11.4757575757576	11.7714285714286	7.99393939393939	0	10.0809523809524	3.16666666666667	16.7948051948052	8.92965367965368	3.09062049062049	3.45238095238095	1.73333333333333	20.7500721500722	29.1635642135642	12.7936507936508	53.8199855699856	0.5	43.0285714285714	0	81.0945887445888
354	102.392132505176	6.13492063492064	9.45134575569358	48.6195432586737	12.7724700420353	26.7449400840705	20.70156220591	0	2.45238095238095	0	0	3.89206349206349	16.3492063492063	19.5171152518979	1.06666666666667	19.7922140661271	38.2703682790639	4.27142857142857	15.1037016123973	46.4356484095615	60.4180124223602	4.45486542443064	22.0954200388983	0	125.063993977037
355	41.4227439227439	13.4858974358974	6.89743867243867	25.017982017982	17.3249084249084	45.9907536907537	56.630525030525	0	14.1989926739927	0	4.74316239316239	0.4	56.9551282051282	7.35940170940171	6.70598290598291	51.3222222222222	29.2865079365079	5.45054945054945	29.3295704295704	33.0013236763237	23.546003996004	1.16666666666667	27.7440004440004	0	86.0202380952381
356	10.7032467532468	8.39134199134199	6.55735930735931	12.3699134199134	5.02316017316017	52.5920995670996	61.0570346320346	2.05	0	0	0	23.9452380952381	15.1612554112554	0.333333333333333	16.6886363636364	8.38116883116883	4.67976190476191	7.93506493506494	16.5186147186147	27.4478354978355	67.5505411255411	20.9135281385281	33.6170995670996	0.333333333333333	27.7504329004329
357	29.0723237546767	13.4138611388611	7.59245166598108	46.4747468218056	5.09848484848485	5.00429178664473	8.04759015494309	0.691666666666667	0.4	0	0	2.02467532467532	94.207915613798	0	24.3167317976141	25.9689604513134	4.32051282051282	1.65098039215686	22.3291336114866	26.7327133650663	11.0714932126697	8.55272031889679	13.7165667665668	4.16666666666667	7.14551282051282
358	1.6843137254902	34.1337619896443	23.1084967320261	31.2807486631016	3.5	33.0845726169255	14.1571428571429	7.02558356676004	13.8318903318903	0	0	5.9	60.5251633986928	0	15.8911807147101	8.9	28.4598081656905	15.2464052287582	22.347619047619	108.103951277481	17.1031746031746	55.3386851710381	13.2663907987437	0	7.11111111111111
359	36.9319347319347	25.289898989899	15.8979797979798	29.5993006993007	30.1739704739705	35.2622377622378	2.21515151515152	16.9376845376845	8.7979797979798	0	0	45.5565656565657	19.9763791763792	6.28686868686869	0	27.8902097902098	3	20.5437451437451	18.4686868686869	25.0107226107226	2.56899766899767	18.4934731934732	2.56899766899767	17.8935508935509	2.63566433566434
360	14.4047619047619	2.6	6.60952380952381	49.2734848484848	9.7719696969697	34.4045454545454	20.0380952380952	9.21904761904762	2.13809523809524	3.16666666666667	0	3.81601731601732	10.6571428571429	8.8547619047619	16.1556277056277	46	46	20.7097402597403	50.905303030303	72.4335497835498	24.6700216450216	8.78571428571428	28.5524891774892	0	54.8334415584416
361	41.1610334110334	4.34372294372294	6.002331002331	26.7721223221223	14.801221001221	48.5474192474192	37.8562992562993	8.76515151515152	31.1722222222222	2.43181818181818	0	20.3222222222222	47.25	0	47.823088023088	3.46192696192696	4.32051282051282	25.4251082251082	9.41438006438007	39.0317904317904	37.3591575091575	6.56450216450216	67.8120435120435	3.46192696192696	15.9
362	29.1372549019608	1.03333333333333	0.5	48.7009803921569	22.4196078431373	50.9725490196078	14.3029411764706	31.7862745098039	0	0	0	19.5833333333333	113.5	0	28.1166666666667	35.6872549019608	7.95392156862745	0.833333333333333	12.8049019607843	61.5166666666667	120.745098039216	0.4	10.3	10.0352941176471	85.6705882352941
363	33.132837097543	1.86155674390968	13.2813702637232	57.1297199532494	3.02822341057635	4	2.23970473970474	30.8192787604552	8.58888888888889	0	0	13.9484848484848	48.9580808080808	13.034965034965	53.1015814251108	51.2304172951232	25.9910233557292	5.82791456909104	5.31197691197691	21.6294594294594	11.0524749760044	3.70165194282841	35.9144518879813	0.5	5.71593765711413
364	32.4064935064935	11.1261904761905	23.6152236652237	48.0636363636364	0.5	18.0207792207792	40.9367965367965	4.4	9.22409812409812	0	3.11904761904762	22.8938672438672	5.99761904761905	5.3	3.88095238095238	13.0016594516594	8.31666666666667	13.6079365079365	38.9587301587302	39.4135642135642	17.4659451659452	10.7761904761905	11.402380952381	0	43.5722222222222
365	13.3911010558069	16.1208863032392	2.66666666666667	38.7145550527903	0.5	9.43872010342598	10.274358974359	39.1169719169719	39.8241976977271	0	0	22.9379953379953	70.8547374194433	0.5	17.7750412985707	12.1316569051863	3.45891690009337	3.81190476190476	57.7692173839233	65.4266191325015	67.7271356094885	46.8285714285714	13.6000943500944	55.9044612250494	3.22619047619048
366	25.2571428571429	7.70555555555556	11.1088023088023	77.6637085137085	17.1135642135642	24.9763347763348	27.7747474747475	20.9590187590188	0	2.09126984126984	0	26.702380952381	76.6031746031746	11.1801587301587	23.6842712842713	42.775468975469	12.273088023088	17.8904761904762	28.7428571428571	19.884126984127	11.3960317460317	0.285714285714286	37.8723665223665	9.22222222222222	52.837518037518
367	8.75007215007215	22.9796536796537	10.3914141414141	29.9500721500721	7.66190476190476	9.73578643578644	54.5626984126984	7.4952380952381	4.03809523809524	0	0	37.6896825396825	17.7666666666667	0	13.8556277056277	2.17777777777778	4.57619047619048	22.9160173160173	15.9430014430014	64.6065656565656	45.1738095238095	4.44761904761905	29.0406926406926	3.02936507936508	17.2120490620491
368	23.5411699411699	13.7186813186813	45.1587967587968	23.14995004995	3.04126984126984	71.5935730935731	12.5444444444444	0	1.78571428571429	5.14285714285714	0	1.4040404040404	120.179220779221	0.666666666666667	1.62857142857143	3.95887445887446	11.163147963148	27.3756354756355	24.6261627261627	86.1563436563437	1	0	41.0969918969919	1.54273504273504	5.52515262515263
369	36.0916666666667	3.68824786324786	2.34848484848485	38.600888000888	24.6941003441003	13.2265373515374	40.4017316017316	3.86666666666667	7.71153013653014	4.65	0	20.2380952380952	44.2141136641137	0	8.26173271173271	5.23769841269841	0.6	34.4933566433566	36.8492007992008	60.8583277833278	31.5191863691864	52.3890553890554	32.1112193362193	0	21.9481601731602
370	44.3424624395213	10.1432306255836	3.1665053900348	26.4041804600628	5.85434173669468	12.5936762583821	6.99269586622528	3.1665053900348	2.45396825396825	0	0	25.5175324675325	61.4231431966726	1.92222222222222	0.809523809523809	13.1063492063492	31.8017740429505	60.8073593073593	23.4986715898481	52.4748620660385	1.04285714285714	37.4177489177489	3.42857142857143	0	1.63181818181818
371	19.988961038961	35.311544011544	9.39920634920635	44.3056277056277	16.6603896103896	17.4374458874459	64.6437950937951	2.43030303030303	0	1.4	0	16.2002164502165	23.5113997113997	2.21515151515151	0.5	14.1192640692641	9.94545454545455	6.69935064935065	8.68571428571429	63.9598845598846	24.5572871572872	15.0588744588745	4.36515151515152	5.21363636363636	39.391341991342
372	43.0904761904762	3.93333333333333	14.5285714285714	52.3547619047619	5.99523809523809	20.5833333333333	41.5785714285714	16.6833333333333	0	9.26190476190476	0	19.65	3.73333333333333	17.5	21.8	0.876190476190476	11.25	28.3404761904762	17.2452380952381	54.6952380952381	48.6666666666667	8.73809523809524	19.1571428571429	8.42142857142857	17.9166666666667
373	58.3933027756557	1.70952380952381	32.4937781173075	22.7083821407351	7.99825142178083	28.8873567608862	30.7237203972498	3.88377896613191	2.25	0.333333333333333	2.78571428571429	7.72251082251082	47.1554961378491	1.53333333333333	0	11.9984848484848	18.8516849163908	39.3824802648332	19.4666666666667	29.0718317630082	16.8833333333333	37.154486036839	10.4050929462694	5.54073508191155	44.6667218402512
374	34.8237734487734	3.75357142857143	14.2018759018759	99.2700216450216	0	38.3993867243867	8.54220779220779	10.5283910533911	0	7.86829004329004	0	1.90238095238095	68.7051948051948	17.7963203463203	0	11.4949134199134	0.761904761904762	26.5404401154401	22.0857142857143	27.4080086580087	23.4104617604618	0	99.2089826839827	0	13.2981601731602
375	18.5667110667111	24.2246697746698	3.94444444444444	56.0500888000888	13.1381118881119	42.9048063048063	4.61031746031746	11.4412698412698	0.9	0	0.4	1.85	42.3777999778	2.1547619047619	0.333333333333333	5.90555555555556	2.81666666666667	9.67157287157287	22.7110334110334	25.8150793650794	37.3005494505495	12.1047619047619	35.5872016872017	3.41666666666667	37.7745976245976
376	48.3541111666112	9.32467532467532	15.6687035187035	18.1763653013653	13.0761904761905	30.4354381729382	30.12384004884	0	10.2397546897547	3.03333333333333	0	9.00775613275613	25.4517440892441	5.54202741702742	4.55957237207237	10.4075577200577	16.2262626262626	13.7549783549784	28.9482323232323	49.9464105339105	91.4005272505272	3.83333333333333	30.6699175824176	0.542857142857143	25.2764110889111
377	22.8157358980888	20.3993206140265	25.3267304590834	42.2611904435434	8.74045366398307	28.6725552225552	37.2436210847976	8.8860453272218	2.23333333333333	11.425468975469	0	34.5955338778868	29.6734912146677	0	2.02137862137862	10.3081232492997	10.7964349376114	11.5816144639674	42.8205755029284	20.5739038739039	76.9951783510607	13.3871403106697	12.085129576306	11.0297682709447	12.1272727272727
378	39.9821067821068	10.2428571428571	45.3160894660895	53.1909090909091	29.7582251082251	26.2438672438672	5.56666666666667	0	4.03333333333333	0	3.28095238095238	47.2333333333333	42.9463203463203	44.7232323232323	10.3531746031746	30.1309523809524	25.8619047619048	17.9477633477633	7.60238095238095	38.8430014430014	19.4965367965368	2.33030303030303	26.2326118326118	0	16.6834776334776
379	21.8809523809524	7.13737373737374	6.85815295815296	13.2492063492064	31.088455988456	16.2365079365079	7.9946608946609	10.1924963924964	19.4470418470418	0	0	11.3533910533911	27.6168831168831	13.0066378066378	14.1075036075036	27.3248196248196	5.68268398268398	23.512987012987	18.3968253968254	28.8174603174603	54.8468975468976	4.49292929292929	32.5178932178932	0	10.2382395382395
380	71.3920856920857	8.42077922077922	8.25622710622711	12.2175324675325	7.79393939393939	12.173088023088	45.7696914196914	10.6562992562993	0	6.18388278388278	2.34848484848485	37.3364801864802	27.1785714285714	0	14.7152236652237	28.4426351426351	12.5952380952381	10.4493506493506	26.7412420912421	42.4646853146853	34.6379953379953	5.71212121212121	19.8524975024975	17.9498279498279	4.71212121212121
381	13.3601454101454	3.48083028083028	35.2953435453435	26.5235875235875	15.9247696747697	38.322977022977	32.4584970584971	12.0934065934066	3.10940170940171	0	0	4.84032634032634	62.3053391053391	0	0	7.89184149184149	70.3210567210567	1.38181818181818	38.9478465978466	21.0529248529249	17.229304029304	7.79848484848485	11.6311688311688	4.38181818181818	47.649111999112
382	15.0233211233211	12.2538683538684	27.5383838383838	15.4837606837607	10.8822954822955	18.1058608058608	29.0075702075702	3.95238095238095	4.68717948717949	0	0	31.2862637362637	40.8096681096681	0	11.6139194139194	10.5942224442224	23.320362970363	16.7906593406593	22.1776279276279	57.036186036186	15.3134920634921	1.08571428571429	12.2489843489843	12.7882783882784	0
383	41.947619047619	4	6.05555555555556	43.5380952380952	5.72222222222222	4.35238095238095	20.7079365079365	21.2285714285714	9.37301587301587	0	0	6.81746031746032	8.48888888888889	5.18730158730159	0.5	48.8507936507937	12.5984126984127	1.9	4.9952380952381	30.4269841269841	41.3777777777778	44.4	36.084126984127	28.3809523809524	5.06666666666667
384	35.0601953601954	2.11111111111111	6.14285714285714	23.1554334554334	4.82777777777778	25.5092796092796	46.0554334554335	0.666666666666667	0.285714285714286	2.80769230769231	0	16.6032467532468	50.2778388278388	1.55384615384615	0.772893772893773	21.6952824952825	29.3731601731602	3.85	28.8613275613276	51.8048063048063	59.9930014430014	5	96.6411921411921	0	42.9512432012432
385	48.2196137196137	17.217254967255	56.5935453435453	36.8471028971029	4.03296703296703	60.6945276945277	39.7524531024531	1.5	8.93046953046953	0	0	9.66098901098901	58.5384948384948	3.999777999778	0	17.6290043290043	18.3047619047619	0.833333333333333	26.4704628704629	34.6279886779887	9.97808857808858	1.86111111111111	31.9931679431679	1.16666666666667	25.1482184482184
386	24.4422149745679	1.32844932844933	32.4877044524103	54.2152158299217	0	16.6903612727142	18.2308279955339	5.79940778176072	12.2398268398268	0	1.51515151515152	21.6100840336134	60.3894288717818	0	1.28986928104575	5.83896103896104	4.45642135642136	2.88571428571429	21.0613997113997	51.2272005772006	45.7781734605264	1.43333333333333	46.4865928189458	5.24556913674561	73.3480921039744
387	25.0422799422799	53.3911255411255	32.6422799422799	15.3691919191919	23.0136363636364	11.459595959596	28.2555555555556	4.72222222222222	0	23.8080808080808	0	54.3497474747475	3.16666666666667	12.6888888888889	12.8262626262626	3.71753246753247	64.8367243867244	20.9032467532468	29.602380952381	28.2878427128427	66.8517676767677	3.45238095238095	43.157683982684	1.0508658008658	3.4040404040404
388	31.4685592185592	9.54102564102564	41.3237179487179	14.5177655677656	12.5600732600733	14.680463980464	24.6148351648352	27.9316239316239	1.91666666666667	8.8968253968254	2.05384615384615	16.9912698412698	50.0315018315018	2	5.20833333333333	54.1781746031746	37.3396825396825	7.40476190476191	7.69047619047619	29.7404761904762	35.7492063492064	0.691666666666667	36.7031746031746	24.0150793650794	12.7507936507936
389	19.4013929208047	1	35.9531856378915	15.6755105678635	3	82.5724293353705	2.42946524064171	2.42946524064171	55.9387827858416	0	0	10.8571428571429	53.0954808590103	2.41764705882353	0	7.67000933706816	3.1468253968254	10.3443417366947	31.8429785247432	57.7195611577964	9.90532212885154	3.74323062558357	9.43230625583567	0.507936507936508	114.916985824633
390	51.9074037074037	14.5268342768343	50.8761127761128	38.9041125541126	29.4315018315018	17.6446608946609	0.981818181818182	21.0602897102897	6.59062049062049	0	0	31.453391053391	18.7469197469197	0.4	1.12222222222222	23.3150294150294	52.1457375957376	21.0221445221445	18.146176046176	45.9840048840049	26.6087745587746	0.4	24.654711954712	18.0775335775336	0
391	24.5706349206349	17.6015873015873	17.115873015873	55.4880952380952	3.62222222222222	45.6507936507936	32.1722222222222	17.4714285714286	1.37222222222222	7.14126984126984	0	5.83333333333333	30.7206349206349	16.6095238095238	0.666666666666667	28.7206349206349	38.5222222222222	5.15	15.9547619047619	22.8571428571429	19.9079365079365	2.73333333333333	27.9865079365079	0	40.1309523809524
392	19.8606060606061	0	47.5662337662338	38.1123376623377	4.83333333333333	21.6138528138528	15.1660173160173	3.80324675324675	5.26666666666667	0	0	34.8333333333333	0	11.7380952380952	0	55.1822510822511	11.1439393939394	32.9348484848485	10.9859307359307	27.9590909090909	23.3850649350649	21.8320346320346	29.7831168831169	0	0
393	11.1587131822426	14.4342435342435	29.1867129602424	16.7096935743995	0.581818181818182	16.724845089551	19.4365631100925	30.2243197978492	3.67460317460317	6.25555555555555	0	8.45788655788656	35.8463921699216	2.62222222222222	13.1116935352229	19.8018426018426	6.87375957375957	37.0794813030107	37.8753227164992	41.416983016983	49.2124542124542	8.53457653457653	30.2532745032745	6.74444444444444	69.7825984473043
394	12.3878193701723	46.9517316017316	19.2820346320346	52.5282955606485	0.542857142857143	31.0635642135642	10.6151515151515	0	18.5055555555556	13.7802860538155	0	20.5509803921569	2.48333333333333	7.46666666666667	26.7880952380952	9.243837535014	52.084555640438	23.0798828622358	5.90672268907563	62.10803412274	28.8700831847891	25.5646294881589	19.7276462099992	5.17999745352687	13.2882395382395
395	11.06443001443	30.5709235209235	5.43174603174603	43.9858585858586	5.53268398268398	67.5970418470419	16.0111111111111	0	27.0928571428571	8.13333333333333	0	27.4065656565657	79.6111832611832	3.30952380952381	0	3.23333333333333	74.8661616161616	8.16349206349206	25.2722222222222	32.8675324675325	8.11507936507936	1.67777777777778	25.0595238095238	13.4785714285714	39.5190476190476
396	33.0886002886003	27.5540404040404	18.7099567099567	34.7077922077922	11.5909090909091	29.1916305916306	27.6706349206349	5.66666666666667	0.804040404040404	3	0	4.87409812409812	20.1971861471861	9.55440115440115	10.6454545454545	4.06666666666667	60.365367965368	11.7160173160173	37.9613275613276	46.6671717171717	19.9239538239538	40.5027417027417	8.28888888888889	12.4047619047619	16.8476911976912
397	18.8251748251748	14.9787878787879	26.0222222222222	33.8980685980686	17.87775002775	26.6249805749806	18.2068487068487	38.765873015873	1.11666666666667	1.73333333333333	0	28.2537240537241	43.8115384615385	3.79848484848485	0.45	18.4222222222222	3.13333333333333	5.71515151515152	13.8025252525253	29.3676767676768	12.5047619047619	19.8160173160173	6.27455322455322	14.7410256410256	49.8592796092796
398	6.12426854754441	29.2821677364781	46.2808510455062	27.7138574069608	21.6720580186097	60.9079771760806	29.9120006430351	15.1863222027015	1.80952380952381	2.59629651957238	7.03793103448276	1.33333333333333	33.9672227198089	4.98235557545902	1.14867747195333	13.6999900482659	70.0155575267644	3.00844385499558	5.35761183261183	15.9751005699282	15.4743506493506	5.45703922514267	17.088989458817	24.9668831168831	13.0011904761905
399	40.6313852813853	0	32.0835497835498	55.8181096681097	0	72.8197691197691	2.15	16.8235209235209	1.81666666666667	0	4.40476190476191	17.3285714285714	56.2917748917749	1.27070707070707	0	46.1272005772006	2.18333333333333	3.58333333333333	25.9071428571429	87.0565656565657	61.0704184704185	32.3694805194805	15.4113275613276	0.785714285714286	58.0666666666667
400	34.598384948385	5.21666666666667	8.49868742368742	39.2065018315018	5.06666666666667	26.5632395382395	19.8245754245754	9.91834831834832	0.285714285714286	0.333333333333333	0	30.7036963036963	17.9464285714286	3.01904761904762	5.26153846153846	7.22698412698413	39.940873015873	32.3095238095238	20.8112637362637	17.5826923076923	26.4925047175047	29.2692640692641	45.9163725163725	0	30.0076923076923
401	44.3171356421356	16.3181818181818	29.5022727272727	65.3433621933622	13.6838383838384	26.3706349206349	7.98455988455988	4.76641414141414	3.48268398268398	0	0	14.7125901875902	72.9816378066378	3.04166666666667	0	10.4494949494949	15.6604617604618	18.7844516594517	8.52323232323232	15.4753607503608	85.7938672438672	1.34848484848485	39.9357142857143	22.5683982683983	46.9555555555555
402	19.4667857098702	10.9	9.98997105166016	36.6380267970843	6.17635658914729	17.091244584329	13.151219398037	9.03003244545472	8.78333333333333	0	9.93571428571429	32.456724174778	17.4506132314578	1	15.2476375046142	4.21515151515151	29.4948051064942	20.912107788852	28.7494938897632	37.694616650859	32.248304429149	19.4545320312762	41.3452379186161	0	42.5680915643584
403	7.30007215007215	19.109126984127	38.4380952380952	110.862049062049	15.0837301587302	32.3787157287157	2.5297619047619	0.285714285714286	12.1024531024531	0.666666666666667	0	26.2253968253968	20.9186147186147	2.2508658008658	5.18618326118326	2.44444444444444	0.961111111111111	25.3964285714286	32.5777777777778	45.7378427128427	22.7168831168831	38.6287157287157	26.7707792207792	0	53.4285714285714
404	18.898500879925	17.4166085892092	9.28986928104575	35.863771926388	0.511111111111111	33.9550366300366	13.9665223665224	8.42712842712843	9.00175637056442	3.127331002331	0	37.7173764488006	66.2610432738916	8.33714854976465	1.52149321266968	12.5888250638251	5.11233766233766	11.093907227963	9.31708446352409	41.5907270747828	56.5452206204528	16.3244588744589	26.2061175666439	5.05122655122655	21.8753968253968
405	39.2453102453103	35.1748917748918	23.5790404040404	25.5396825396825	0.333333333333333	28.9910173160173	5.48015873015873	17.309595959596	5.78975468975469	0	0	29.843253968254	27.2945165945166	0.666666666666667	1	14.0334054834055	0.4	10.2218253968254	12.3746031746032	28.4476911976912	1.06666666666667	11.9857142857143	62.4482323232323	16.7954545454545	47.9791847041847
406	14.2969989075252	47.4992577597841	11.5336385836386	9.52322472848788	0	41.8147516226464	49.3549354154617	16.2347631900263	23.6198830409357	1.62577597840756	0	42.9530589293747	48.9480399717242	0	7.89912280701754	2.50793650793651	23.6634920634921	4.34444444444444	9.85238095238095	57.9174249726881	22.9370573870574	38.7615288220551	19.0443223443223	15.615873015873	28.0520885547201
407	10.3360453272218	77.1293128440187	88.9737030942913	22.1926351426351	1.17320261437909	60.5314127049421	8.41587301587301	0.888888888888889	4.30800865800866	6.41244588744589	0	8.0448717948718	85.9863938349232	1.18181818181818	0.717532467532467	12.594882568412	43.0583116230175	19.6983957219251	21.6365980424804	43.4753902959785	6.20940170940171	1.88181818181818	18.5392770628065	0	62.6137803373097
408	70.7285714285714	0.5	106.228571428571	11.9047619047619	23.9222222222222	8.67142857142857	4.52698412698413	2.96031746031746	1.51904761904762	0	0	26.6126984126984	24.3888888888889	6.12380952380952	1.37142857142857	7.13333333333333	23.4222222222222	8.52698412698413	3.9	72.0396825396825	1.05555555555556	56.9888888888889	79.4746031746032	0	0
409	32.0785936285936	7.01484593837535	7.72768865121806	33.7426308985133	4.97777777777778	46.2062672621496	26.9485791985792	7.82236652236652	0	4.95067155067155	0.396825396825397	8.44444444444444	59.3765639589169	0	3.24005602240896	4.73815987933635	53.7831367978427	14.8928104575163	21.4413566825332	51.4718242541772	18.5607448107448	1.58571428571429	18.0031817855347	22.3090354090354	20.2867243867244
410	61.911655011655	9.83809523809524	20.638739038739	15.1234654234654	30.371645021645	20.8886668886669	27.5592296592297	24.6811688311688	16.1766178266178	4.20952380952381	0	32.0190476190476	110.562914862915	2.13333333333333	5.67673992673993	38.7062271062271	11.5976911976912	12.8293650793651	18.5119047619048	11.3041125541126	44.9184926184926	11.0480519480519	55.7233266733267	23.1604617604618	18.4095238095238
411	33.2986291486291	10.2669552669553	15.0248196248196	33.239898989899	9.16190476190476	57.4183982683983	5.23333333333333	3.77222222222222	4.61111111111111	0	0	40.3914141414141	3.2	5.61515151515151	5.37222222222222	10.7	11.8699134199134	40.6	25.0095238095238	18.191341991342	21.3398268398268	10.0079365079365	6.96746031746032	22.7079365079365	0
412	14.2428571428571	0	43.7165966386554	73.3684173669468	0	19.7116946778712	67.4396358543417	3.85238095238095	36.175350140056	7.18571428571429	0	14.9067226890756	121.748739495798	6.54936974789916	1	5.27598039215686	0	5.93571428571429	12.0807422969188	102.715406162465	2.35098039215686	6.68571428571429	66.3287114845938	0	80.7292717086835
413	30.3589854589855	26.4482128982129	19.3954212454212	31.67553002553	3.53571428571429	21.9612443112443	24.9172161172161	0.733333333333333	7.68333333333333	6.66666666666667	1.91666666666667	2.16666666666667	87.9921245421245	0	4.64126984126984	3.91515151515152	32.4032467532467	3.58333333333333	12.2942723942724	19.3528305028305	29.3764069264069	13.4919413919414	32.0224497724498	12.5857142857143	68.8822677322677
414	37.5523809523809	2.11904761904762	23.5865079365079	132.338888888889	7.36666666666667	27.1289682539683	19.6742063492064	0	1.62222222222222	0	0.810714285714286	3.33333333333333	17.2166666666667	10.5166666666667	1.4	4.98333333333333	44.0511904761905	39.8440476190476	5.09166666666667	31.0793650793651	45.3714285714286	3.25793650793651	13.277380952381	5.47738095238095	0.9
415	75.1690476190476	2.55	11.5371794871795	43.0706349206349	5.94285714285714	34.3046398046398	25.6840048840049	7.83888888888889	0	9.60769230769231	0	23.5777777777778	84.1222222222222	0	14.6594017094017	13.3205128205128	12.7545177045177	29.1238095238095	13.3955433455433	55.9976800976801	15.6996336996337	9.62912087912088	3.83785103785104	0	10.1769841269841
416	22.7101942175472	19.9228057889823	9.23268398268398	13.2111099684629	25.3681984681985	39.6508452331982	14.1700459671048	14.1700459671048	2.45196078431373	0	0	9.57784127637069	11.7094017094017	12.3978057889823	15.2585752482811	22.5848207348207	6.4764652014652	10.8521708683473	38.1377816627817	47.0428124163418	29.2414585414585	0	38.0307783719548	10.3029304029304	21.4992673992674
417	57.6380952380952	23.082683982684	14.1160173160173	28.4558441558442	1.16666666666667	54.6619047619048	69.4891774891775	11.1969696969697	0	8.24545454545454	0	11.1357142857143	20.141341991342	0.466666666666667	15.3857142857143	3.96666666666667	6.61515151515152	17.1761904761905	10.0809523809524	31.4874458874459	21.5452380952381	6.71904761904762	16.5532467532467	9.57142857142857	21.1023809523809
418	37.1485060690943	0	9.38053221288516	37.549766573296	1.5843137254902	31.0370214752568	46.2948179271709	10.2583099906629	21.0511671335201	2.65555555555556	8.13333333333333	24.7140522875817	107.205508870215	0	18.6614845938375	11.4388888888889	5.58333333333333	10.8896825396825	40.3821195144724	25.0619047619048	35.3166199813259	16.1888888888889	64.7852474323062	4.33333333333333	16.3456115779645
419	52.6870851370851	27.4715728715729	9.8474025974026	36.4121212121212	5.24343434343434	17.7380952380952	78.3616883116883	1.7040404040404	1.13333333333333	0	0	50.6075757575758	62.7088744588745	17.1571428571429	17.4223665223665	14.9019480519481	1.3	19.0407647907648	25.9756854256854	45.4259018759019	25.9350649350649	7.24271284271284	34.8992784992785	4.58831168831169	34.1955988455988
420	20.9811965811966	2.44444444444444	17.0251526251526	38.8609307359307	15.4576312576313	29.6436535686536	24.9419413919414	0	17.6248778998779	0	3.45788655788656	4.24444444444444	62.0499722499723	5.1469696969697	1.125	75.020313020313	7.61111111111111	4.1264763014763	47.0872211122211	29.8406399156399	0.9	4.28547008547009	9.08144078144078	0	37.0432262182262
421	35.1342712842713	25.9502886002886	34.7802308802309	10.5818903318903	8.3518759018759	44.0334776334776	47.5452380952381	3.66904761904762	0	7.23809523809524	0	5.28571428571429	52.8484126984127	6.95238095238095	14.5628427128427	14.1293650793651	9.67619047619048	4.73968253968254	18.9222943722944	44.8636363636364	14.1619047619048	14.3460317460317	32.1920634920635	8.33809523809524	33.6969696969697
422	39.1483190722321	1.89121989121989	9.33727383727384	79.6982133808221	7.66245421245421	13.568125352908	15.5936507936508	11.6794408490061	2.07584541062802	3.61086956521739	0.622222222222222	23.2154881350533	75.0142652033956	5.90444917401439	0	4.17308802308802	0.285714285714286	24.1449750732359	13.5547182286313	49.9738664716926	40.7990951077908	2.51515151515152	40.2059744603223	1.65	77.6755797342754
423	40.8349206349206	0.785714285714286	44.5952380952381	35.0753968253968	22.1333333333333	26.1960317460318	45.1365079365079	0	17.7746031746032	9.56666666666667	0	18.4444444444444	24.1960317460317	1.62222222222222	44.2507936507936	4.73333333333333	46.3333333333333	16.2428571428571	42.9539682539683	47.2492063492064	23.7277777777778	13.0888888888889	17.6746031746032	15.9444444444444	43.4396825396825
424	52.1810544718439	1.34848484848485	21.2093244474823	47.4951298701299	4.44605263157895	56.935210695737	23.0404484404484	7.21232378732379	1.81666666666667	0	2.48571428571429	21.2453102453102	34.6487096237096	23.3603865432813	0.583333333333333	1.61217948717949	0.4	27.4850858206121	29.4560100717995	23.1299253378201	80.1044734505261	12.633779524569	24.0265804371068	21.705511885775	77.4383040935673
425	22.1611333111333	4.33414918414918	9.49360084360084	18.8970418470418	22.9988677988678	47.7271506271506	6.4508658008658	11.2912198912199	2.44365079365079	5.83888888888889	0	18.5166666666667	32.8601953601954	2.00793650793651	4.095115995116	3.86582306582307	21.8853535353535	59.6900321900322	10.4143079143079	37.9887168387168	56.3365800865801	6.33333333333333	37.2006438006438	0.844444444444444	50.3242812742813
426	59.4870851370851	5.88888888888889	15.2972582972583	51.1220057720058	6	16.5726551226551	18.4201298701299	1.67460317460317	5.75238095238095	0.666666666666667	0	1.6468253968254	54.9541125541126	1.6468253968254	1.18571428571429	2.82777777777778	19.8147186147186	45.3320346320346	9.61601731601732	41.4723665223665	37.0801587301587	10.8333333333333	53.6547619047619	0	77.0536796536797
427	6.67106227106227	18.6228771228771	33.2815684315684	31.6678321678322	4.96245421245421	44.6613830613831	3.47222222222222	45.261433011433	3.97839937839938	0	0	0.833333333333333	21.6401653901654	16.9286768786769	2.59506604506604	10.0943944943945	15.3371295371295	1.4	21.0162504162504	21.5474691974692	11.5159451659452	11.3782772782773	35.6314685314685	1.29848484848485	36.204107004107
428	40.8365402571285	2.70769230769231	4.27198879551821	26.4600337570926	7.20196078431372	35.4624563345152	39.8639861772215	5.6839474251239	7.97757487610429	0	3.91960784313725	24.2130061115355	10.8541208791209	16.3284259857789	2.63333333333333	8.47441529059176	15.6030621339445	3.77619047619048	14.0675396498926	38.1759534583064	18.4172454995984	3.76363636363636	23.5369449178273	16.7648914810679	71.0054458613282
429	49.0172615914551	47.9095238095238	18.6442117022762	49.0172615914551	12.4974305264628	30.8779886779887	23.1902713773681	4.4089605734767	1.08571428571429	7.88717948717949	0	7.27857142857143	20.4990842490843	19.7877846168169	16.340027177124	30.3304451820581	1.15384615384615	1.95788655788656	7.07240859498924	37.6108733560346	60.2866669173121	9.13554223554224	28.310631841277	0	49.7004280665571
430	31.5984848484848	0	9.75829725829726	65.1919913419913	15.2517316017316	20.9080808080808	22.3584415584416	4	0	0.711976911976912	0	2.2	49.1336219336219	3.8952380952381	9.99329004329004	19.8088744588745	0	14.3710678210678	25.2672438672439	73.1474025974026	11.0749639249639	0	87.5710678210678	5.43823953823954	24.3199855699856
431	12.8634687208217	9.88916900093371	41.1921999569058	16.7237861811391	30.3577030812325	9.48520074696545	24.7347177332471	15.6034044386986	5.09047619047619	0	34.5640522875817	4.5	60.4860877684407	1	39.0396591970121	11.6201519069166	30.7824929971989	36.4333333333333	43.0585865115277	23.3666666666667	14.0173166702578	27.5338019823314	84.9114127702363	0.4	14.3463118580766
432	54.4552836052836	0	20.1434065934066	57.4757964257964	1.90384615384615	57.280463980464	24.6221223221223	8.83321123321123	6.59141414141414	0	1.61904761904762	26.3938172938173	38.4260905760906	6.91356421356421	6.27323232323232	12.0699134199134	17.6619047619048	0.833333333333333	8.65476190476191	23.488961038961	58.4600732600733	5.8547619047619	19.4031746031746	4.38888888888889	52.2529304029304
433	33.9598124098124	30.6694444444444	46.6789321789322	10.9262626262626	1.33333333333333	21.2346681096681	33.3275252525252	21.5584776334776	12.4404761904762	9.00793650793651	0	60.8214285714286	12.2777777777778	0	12.4047619047619	3.65364357864358	13.0643578643579	33.3357142857143	27.5744227994228	50.2234126984127	0.952380952380952	1.31071428571429	21.365873015873	1.84292929292929	8.03571428571429
434	10.5588023088023	18.1031746031746	23.6502164502164	21.1722943722944	51.5668831168831	21.1722943722944	1.38333333333333	44.7904761904762	13.8293650793651	3	0	58.9793650793651	27.5452380952381	7.92222222222222	9.71349206349206	3.8040404040404	20.5444444444444	24.6694083694084	90.5779220779221	48.5651515151515	19.9564935064935	9.0976911976912	28.5936507936508	0	0.804040404040404
435	12.9647238382532	6.80392156862745	15.699766573296	46.8729117287941	14.9362745098039	33.2480571715866	23.5987861811391	1.70891690009337	1.7	7.72320261437909	0	2.53888888888889	23.9555555555555	0	5.98717948717949	12.0282051282051	21.6782051282051	14.1308949220714	17.0004273504273	53.574301515478	2.96495726495727	0	98.9616210586799	0	17.9232026143791
436	8.46594516594516	19.8357142857143	15.2476911976912	20.2309523809524	4.24007936507937	41.4433261183261	47.281746031746	30.4119769119769	0.809523809523809	5.63737373737374	0.75	6.66666666666667	52.8311688311688	0	0.4	7.72777777777778	74.5310966810967	0.907936507936508	10.1357142857143	32.8068903318903	21.515873015873	9.86666666666667	46.406240981241	2.41515151515152	75.4344877344877
437	15.656240981241	25.3122655122655	17.1939393939394	33.1178932178932	15.4454545454545	9.99274891774892	10.3111111111111	15.2247474747475	18.9269841269841	1.11111111111111	0	25.8541847041847	65.9987012987013	3.04365079365079	0.869047619047619	11.2694444444444	12.5522727272727	36.5964646464646	27.0910173160173	44.4559884559884	9.27449494949495	26.6998917748918	13.4084054834055	0	48.5939393939394
438	40.3688339438339	31.9809829059829	11.1460123210123	27.1994116994117	4.24578754578755	71.5032578532578	31.2792957042957	13.8079170829171	1.71388888888889	0	0.5	17.3674325674326	72.9590687090687	3.01451048951049	0.93956043956044	15.1978937728938	16.6501665001665	21.2255938505939	38.3149794649795	26.0677794427794	20.4552530802531	22.1699966699967	38.6600371850372	0.681818181818182	18.5505217005217
439	33.6468529836177	4.11221719457014	32.8229430700019	65.5026222143869	13.2937048245872	19.4288954509543	13.5054949952009	2.81237373737374	6.91184371184371	0	7.56263736263736	6.18253968253968	67.5207642031171	0	3.9971361971362	8.8974358974359	12.5784104784105	14.3243361213949	25.2993955391014	10.2931806755336	16.7949472096531	13.4323423308717	39.2979048729049	18.1586552336552	57.6233660130719
440	105.823254523255	17.1824397824398	3.79121989121989	22.4523809523809	3.02455322455322	12.2666666666667	13.5134643134643	5.55875235875236	1.36666666666667	0	21.6284715284715	7.75401265401265	51.3873681873682	11.4	0	6.26904761904762	66.3658175158175	7.2969696969697	23.0865800865801	18.8318181818182	30.9077145077145	56.3579087579088	36.7523532023532	19.415873015873	5.56666666666667
441	27.7	26.3444444444444	23.4888888888889	29.3111111111111	6.74444444444444	29.3190476190476	17.1777777777778	26.9777777777778	7.52222222222222	0	2.62222222222222	27.152380952381	27	0.888888888888889	6.52222222222222	3.68571428571429	64.652380952381	8.63333333333333	7.68571428571429	103.22380952381	46.3571428571429	48.0333333333333	27.652380952381	7.73809523809524	3.56666666666667
442	59.2862443112443	10.5322455322455	15.5578865578866	34.7457875457876	29.780303030303	27.031105006105	81.9496253746254	26.7385642135642	0.487179487179487	7.21666666666667	13.010989010989	20.9826923076923	4.90384615384615	14.4325396825397	0	15.6630452880453	5.22348484848485	28.1365800865801	30.145115995116	40.7014152514152	25.1682262182262	4.94823232323232	23.9453823953824	17.6128427128427	7.8
443	44.9111111111111	0	25.2017316017316	28.4040404040404	12.7119047619048	64.1525974025974	16.4484126984127	7.93578643578644	0.5	12.4056998556999	0	23.8772005772006	34.9103174603175	4.08888888888889	0	29.8121933621934	16.9175324675325	6.52142857142857	10.7835497835498	21.6979076479076	11.5398268398268	22.3431457431457	26.0282828282828	17.5310245310245	43.277417027417
444	36.4544261294261	16.8710622710623	20.5557081807082	50.334188034188	0	22.6542735042735	17.3076923076923	3.06785714285714	3.05503663003663	3.13452380952381	0	37.8888278388279	44.7640415140415	1.8	7.79221611721612	27.4583638583639	6.1013431013431	21.3112942612943	12.4428571428571	30.867094017094	23.3022588522589	1	14.0355921855922	0	17.8013431013431
445	18.4896825396825	3.3	21.8357142857143	97.802380952381	21.752380952381	13.9055555555556	8.22142857142857	15.865873015873	4.33333333333333	0	0	18.8547619047619	65.8793650793651	2.2	1.8	5.06666666666667	3.46666666666667	11.6714285714286	22.8690476190476	73.7230158730159	45.3428571428572	13.752380952381	14.7214285714286	0	79.1460317460318
446	31.7745881569411	63.7022923155276	15.3407053730583	17.2576403988169	13.3047619047619	24.8986513486513	1.70714285714286	19.3916857652152	1.12380952380952	12.3600732600733	0	4.84285714285714	41.8205755029284	3.65833333333333	5.34967532467533	4.80125511743159	32.3675035748565	2.0905408317173	11.75	49.1770837006131	20.920215568745	0	23.763172611702	3.60748858984153	6.98994779730074
447	9.38867757629367	24.9416693471647	6.01456671982988	34.2145346397668	4.12431077694236	21.7886472832293	53.40142502836	14.9479212222246	1.4905572755418	0.5	12.8534924140187	12.3267399267399	25.577882489028	1.51764705882353	3.33090243090243	7.11217948717949	24.5382489028	7.49251805985552	66.917341799927	32.3121573644793	28.4125886325577	0.917647058823529	36.9854697847732	0	36.8928747207385
448	18.5571428571429	30.9	55.9261904761905	25.8904761904762	0	30.6071428571429	71.1309523809524	0	9.87619047619048	2.50238095238095	0	19.8	135.509523809524	0	2.6	11.3619047619048	49.4333333333333	10.3142857142857	26.0952380952381	52.0714285714286	1.33333333333333	0	70.7	0	93.3904761904762
449	24.9825396825397	11.3261904761905	1.425	23.3186507936508	3	20.6825396825397	37.8527777777778	20.4563492063492	7.41746031746032	5.91349206349206	0	21.5777777777778	14.3369047619048	7.28253968253968	14.4361111111111	23.2519841269841	12.9623015873016	9.68333333333333	24.7472222222222	31.5730158730159	18.6833333333333	2.16666666666667	10.277380952381	9.26587301587301	31.3805555555556
450	35.3748026483321	23.3934118169412	65.7472560119619	11.8669977081742	6.61192696192696	19.0667939903234	63.673088023088	0	13.347619047619	0	0	7.82606837606838	51.9908624055683	0	2.13034547152194	8.30422714540362	17.5005843829373	27.5048209959975	12.4350074761839	23.3610334110334	2.79292929292929	9.49941529059176	28.6932028755558	14.6341563665093	42.2454503013326
451	19.8975524475524	11.788344988345	20.1720612720613	12.8786047286047	3.70238095238095	36.46665001665	34.1410589410589	7.25860805860806	7.13909423909424	9.62527472527472	0	23.2918414918415	41.4086913086913	1	7.53443223443224	28.9250749250749	40.5068931068931	3.70384615384615	10.2752747252747	31.3892607392607	36.990626040626	24.2634199134199	23.2315850815851	6.40942390942391	6
452	26.9261627261627	18.0538461538462	18.6515318015318	26.9261627261627	9.87481962481962	11.2524475524476	61.7686313686314	36.9943223443223	12.375974025974	0	10.7398268398268	18.1904761904762	56.3948051948052	0	14.7279220779221	11.6492784992785	20.4996780996781	18.2430236430236	8.52375957375958	54.3829004329004	23.9198634698635	0	41.4259018759019	13.0936507936508	29.385014985015
453	14.5775474525475	31.1628232878233	33.0460983460983	14.5775474525475	7.62142857142857	73.4091852591853	26.1402597402597	13.8518037518038	1.33333333333333	3.34141414141414	0	22.3835497835498	17.6603174603175	4.82142857142857	6.96071428571429	5.72614052614053	55.5977633477633	22.34329004329	13.5401098901099	35.5463286713287	38.3419497169497	8.78571428571429	22.1885947385947	20.8714285714286	32.1712287712288
454	18.1412698412698	3.48376623376623	9.46240981240981	43.71443001443	11.1468253968254	29.0683261183261	38.052886002886	11.1134920634921	0	2.94444444444444	0	5.29090909090909	56.7420634920635	0	7.53730158730159	70.2805194805195	7.49343434343434	9.07467532467533	6.74292929292929	28.4857864357864	24.6492063492064	10.7373737373737	40.8259018759019	14.2544733044733	8.75757575757576
455	68.3629148629148	20.6	0.666666666666667	28.0564213564214	0.7	16.0857142857143	33.1492063492063	5.03888888888889	2.1	2.62222222222222	0	35.1904761904762	44.8008658008658	0	8.8	10.3841991341991	10.332683982684	3.98571428571429	25.8739538239538	52.2488455988456	22.3017316017316	2.13333333333333	2.86753246753247	6.00555555555555	47.6930735930736
456	42.3836163836164	26.6494077817607	7.88073038073038	46.4142302142302	12.5844155844156	25.4147535471065	18.7175324675325	8.75369238604533	0	0	0	53.6282456105986	28.560101010101	7.76111111111111	20.8005324740619	12.7056329291623	7.26908451026098	23.0124542124542	20.4095290330584	35.6184958832018	12.2647535471065	8.14526029526029	40.8678465325524	4.96559714795009	13.1929769576828
457	41.9384546612807	14.9656785243742	6.28181818181818	66.0969487034704	6.24707321663843	13.4225690975691	13.9755852842809	6.17435897435897	2.23115942028986	0	0	2.63354037267081	57.8174242424242	0	7.02239789196311	19.9721756504365	12.8177655677656	14.6738261738262	33.0588140120749	28.4716844749453	20.2882928665537	50.1273809523809	26.9214857606162	5.08126293995859	1.78030303030303
458	29.885679779158	0	11.1660173160173	30.3466873706004	12.4539745278876	27.3138747725704	27.6119047619048	12.0421356421356	28.5021394064872	4.86666666666667	5.38588995545517	5.63333333333333	80.8211619298576	0	4.33544137022398	5.57857142857143	24.1433841520798	5.42277432712215	10.829917184265	64.5069075851684	39.1426155969634	23.3589779785432	14.6255411255411	5.3156314699793	40.710772319468
459	74.9683982683983	42.3692640692641	11.1722943722944	61.4296536796537	23.0909090909091	35.8106060606061	19.8439393939394	1.09848484848485	0	0	0	36.7285714285714	23.4380952380952	0	10.35	47.3192640692641	44.3525974025974	3.01515151515152	23.7556277056277	19.3731601731602	20.6145021645022	0.5	27.5510822510823	53.2183982683983	0
460	30.8772810522811	5.4	6.93409923409923	25.4217365967366	8.48626373626374	41.2007464757465	34.5297563547564	10.4289987789988	3.06666666666667	11.4583333333333	0	30.1057387057387	6.04848484848485	15.4844322344322	1.72051282051282	18.5909035409035	8.48956043956044	17.5088023088023	33.0735153735154	39.205932955933	20.840231990232	2.33611111111111	7.46007326007326	3.2540404040404	4.07777777777778
461	24.042735042735	15.1582875457875	29.1029567654568	37.8955891330891	0	13.1974969474969	25.1522588522588	1.00952380952381	14.0231684981685	17.7608891108891	0	45.5971306471306	84.0297716172716	0.791666666666667	1.05384615384615	2.11904761904762	11.9975732600733	21.9107628482628	12.8731643356643	25.8064976689977	33.718851981352	4.93678266178266	23.7195693195693	2.814831002331	15.2875985125985
462	24.0028083028083	9.05547785547786	31.2844155844156	47.7587967587968	0.8	41.2195249195249	29.2261904761905	0	19.9595238095238	0.690909090909091	0	8.23896103896104	59.3032134532135	0	6.45531135531136	3.2008658008658	18.0558441558442	8.58455988455988	26.2568542568543	77.9955655455656	66.891674991675	17.896558996559	25.3652236652237	0	7.75772005772006
463	22.3767465867466	6.97363636363636	0.857777777777778	44.6983272283272	34.1300732600733	30.0922077922078	18.2291919191919	4.01904761904762	6.51601731601731	3.76571428571429	0	40.3092640692641	44.9337606837607	0	19.8522943722944	4.91666666666667	47	19.5888400488401	30.4195115995116	45.8519635919636	43.5065656565657	2.33956043956044	16.7025641025641	17.5367032967033	27.3835653235653
464	22.0310245310245	10.7388888888889	31.3177489177489	32.3303751803752	1.28571428571429	22.7445165945166	55.3422799422799	9.95339105339105	1.60238095238095	13.602380952381	15.0233766233766	1	55.5431457431457	0	3.31666666666667	4.8	47.5894660894661	3.36753246753247	13.3786435786436	38.3993506493506	14.4190476190476	9.56753246753247	26.7606060606061	12.5690476190476	47.3168831168831
465	14.4709235209235	7.43248973248973	14.715367965368	57.9623598623599	0	35.8902597402597	44.9735431235431	1.12222222222222	6.66320346320346	4.98333333333333	0	6.27777777777778	29.4024031524032	6.88083028083028	0.681818181818182	4.94749694749695	39.422693972694	1.87222222222222	13.2949938949939	31.2279220779221	7.90372405372405	25.0599733599734	55.1868853368853	0.333333333333333	75.2942224442224
466	34.5188256188256	4.93333333333333	7.68181818181818	40.3681540681541	9.01060606060606	29.8950160950161	14.3482905982906	32.9331612831613	2.21904761904762	0	0	0.4	66.4688034188034	33.2225274725275	0.8	9.29677544677545	41.9736596736597	9.89047619047619	2.37142857142857	5.81991341991342	39.9704129204129	4.35238095238095	29.5842213342213	12.7697191697192	7.17142857142857
467	59.8825468648998	0	3.04212454212454	97.2440925087983	21.4887667887668	27.752384543561	31.5575091575092	0	15.5001831501832	2.0984126984127	0	0.784313725490196	11.1347446670976	13.356043956044	25.9740070387129	38.6292501616031	4.87558356676004	10.4865079365079	27.9176470588235	46.5091215973569	70.6220498455793	0	44.1385333620628	0	29.0061768297062
468	38.1050394050394	12.6897546897547	0	30.8190143190143	11.0915750915751	51.532745032745	35.2835941835942	9.99367299367299	0.4	0.666666666666667	0	11.5775557775558	16.5800532800533	4.95238095238095	14.0934287934288	9.37650127650128	5.90824730824731	10.9489621489621	10.5428571428571	21.1267399267399	22.9773115773116	2.9	19.5362637362637	9.63597513597514	21.2616605616606
469	13.4176767676768	16.5969696969697	10.6619769119769	7.38434343434343	32.1478354978355	29.0217893217893	27.831240981241	20.7217171717172	2.43181818181818	0.333333333333333	0	68.8531024531025	59.3454545454545	0	0	51.0540404040404	35.7104617604618	1.8040404040404	12.8589466089466	79.7061327561328	30.1519480519481	0.804040404040404	59.4101731601732	30.3647186147186	55.3882395382395
470	40.9460844710845	13.913961038961	13.3273615273615	40.4055805305805	6.44491341991342	52.7122460872461	21.9853313353313	20.0953435453435	15.1012432012432	0	0	20.429662004662	73.6615800865801	2.66515151515152	1.22435897435897	23.9537518037518	11.8056277056277	13.9662337662338	10.3502164502165	52.1891858141858	25.2221861471861	0	50.2496198246198	20.9503607503608	0.4
471	43.3496947496947	18.9388888888889	20.3424908424908	84.9311965811966	21.2347374847375	22.5863247863248	11.2625152625153	1.72991452991453	14.9701465201465	0	0	12.0912698412698	59.8801587301587	4.4965811965812	0	29.1495115995116	12.4931623931624	37.959706959707	16.3530525030525	31.6349206349206	17.7074481074481	11.8529304029304	7.40067155067155	0	5.63467643467644
472	7.97221001221001	22.2485958485958	34.6689133089133	13.67221001221	19.1300366300366	34.6482783882784	70.2161904761905	7.25479853479853	0.9	6.13333333333333	0	1.8	57.0345299145299	1.64273504273504	16.2582783882784	8.04619047619048	19.3029304029304	11.9295238095238	11.9295238095238	97.0691208791209	55.2390842490842	26.8995604395604	59.5643956043956	0	8.43956043956044
473	62.594425019425	2.26190476190476	30.839676989677	42.7688394938395	4.88863636363636	27.4663641913642	27.5561688311688	8.96388888888889	3.22142857142857	0	0	9.62799422799423	42.6681984681985	1.327331002331	0	33.1647491397491	10.3787157287157	7.67857142857143	31.4590909090909	45.34218004218	4.37784992784993	6.20915750915751	13.9670579420579	0.973484848484849	24.2642857142857
474	72.784299034299	8.3540626040626	10.0957264957265	31.3634532134532	1.98571428571429	52.4398878898879	22.9953435453435	12.8510212010212	0.571428571428571	1.8	1.33333333333333	10.686075036075	32.5736097236097	1.47435897435897	2.23809523809524	11.120535020535	32.6549506049506	1.73982683982684	9.6517316017316	34.7554556554557	76.9019758019758	0.333333333333333	22.7818903318903	6.0514874014874	18.4624042624043
475	22.3406926406926	24.7107333842628	12.5920104405399	42.9164332399627	48.8883307868602	13.3947882183176	14.7087301587302	24.9166793990323	4.76507936507937	3.31904761904762	0	34.4082760376878	32.4382650029709	3.00098039215686	7.56764705882353	13.9461038961039	26.5246604702487	41.8286563110093	46.9823359646889	24.6579365079365	65.8107142857143	14.8474386724387	29.4154889228419	0	62.0189712248536
476	48.8082251082251	4.78333333333333	10.7738816738817	46.4989898989899	1.3	19.5771284271284	35.6652236652237	5.53809523809524	0	0	0	48.452380952381	42.080303030303	5.77705627705628	7.03189033189033	8.4508658008658	44.1700577200577	16.9135642135642	9.5047619047619	87.0106782106782	8.87157287157287	16.6017316017316	2.73571428571429	11.3676046176046	66.0869408369408
477	9.69249084249084	28.8203685203685	20.2098845598846	13.3796703296703	2.03030303030303	37.7498001998002	5.98376068376068	3.47435897435897	21.2341214341214	0.4	0	37.1	68.0814518814519	0	1.48571428571429	4.71688311688312	17.3380452880453	10.5191919191919	12.9051948051948	81.4159895659896	8.34047619047619	23.9619047619048	67.987012987013	18.1352813852814	19.0380952380952
478	15.1525252525253	2.06666666666667	33.4339936633415	60.1366056648665	15.5692232887885	41.2070330635548	29.432793776272	0	10.9164455110107	2.41552795031056	1.9	4.93030303030303	39.280463980464	1.33333333333333	15.953935798501	9.22132867132867	49.3359730848861	31.2732793776272	24.7772235011365	46.6695617184748	16.4011766011766	4.43740510697032	14.8747741389046	1.80769230769231	41.4727345118649
479	21.5502053502053	0.5	15.6272838272838	25.6263958263958	9.41842046842047	70.0727605727606	18.4496336996337	12.8140415140415	0.4	0.581818181818182	0.622222222222222	0	54.6880674880675	27.8040404040404	12.0249805749806	22.5851814851815	47.9603618603619	12.7944666444666	12.1946608946609	35.9694083694084	46.9973193473193	2.36507936507937	18.0478798978799	0	20.905772005772
480	35.6725723622782	16.9285247432306	20.4856676003735	28.9053221288515	18.8801587301587	31.8914332399626	14.5833333333333	6.93669467787115	17.3336834733894	1.13333333333333	0	4.21209150326797	21.5352941176471	9.72777777777778	7.17142857142857	7.63531746031746	12.3398692810458	19.6956115779645	58.7757936507937	68.8507703081233	6.38947245564893	2.99166666666667	2.82222222222222	0	27.1019607843137
481	49.6754329004329	2.625	16.8431457431457	43.2510822510823	10.391341991342	24.4514790764791	12.1283189033189	11.2027777777778	0	0	1.47222222222222	19.0786435786436	13.8333333333333	2.66666666666667	12.0678210678211	4.85555555555556	13.7080086580087	5.4	16.3777777777778	31.2412698412698	58.7078643578644	1.4	32.8230519480519	4.61904761904762	19.1801587301587
482	43.5753968253968	4.11428571428571	5.12222222222222	28.9992063492064	4.21428571428571	28.8174603174603	27.3857142857143	15.1380952380952	18.1365079365079	0.80952380952381	0	9.94761904761905	15.9880952380952	3.06666666666667	2.82857142857143	2.16666666666667	23.2777777777778	17.0785714285714	6.89920634920635	31.6253968253968	35.1309523809524	3.9	23.4944444444444	10.0912698412698	26.1920634920635
483	15.2014874014874	0.533333333333333	87.3413752913753	32.488788988789	2.82137862137862	63.663147963148	31.662851037851	0	19.3797619047619	0	0	4.58507326007326	22.6580891330891	11.3624542124542	10.1909257409257	8.15027472527473	27.9337329337329	22.6246031746032	23.7199439449439	23.3309523809524	2.26349206349206	55.5935286935287	36.8817266067266	6.28162393162393	47.3314546564547
484	50.7710970316234	13.7543859649123	5.91377306903623	61.2519544782703	11.3796536796537	8.18181818181818	10.7582543187806	12.6743583901479	5.94673046251994	0	1.14285714285714	10.4727842333105	22.4462406015038	4.76904761904762	11.3762626262626	15.7210526315789	17.0574460627092	2.6008658008658	19.317646388699	65.4936724094619	65.3955351665878	69.6031191031191	30.3118542276437	0	27.6595904095904
485	30.4700577200577	9.2	5.51767676767677	58.5145021645022	16.2444444444444	35.030303030303	61.8859307359307	3.14444444444444	2.84444444444444	1.73333333333333	6.08333333333333	5.32222222222222	40.4222222222222	6.80555555555555	1.48888888888889	24.0246031746032	7.12222222222222	13.0111111111111	27.2365800865801	51.273088023088	28.9899711399711	9.89141414141414	20.5055555555556	2.62222222222222	24.615873015873
486	34.2857142857143	16.4981684981685	8.12820512820513	45.2228937728938	5.40769230769231	16.5534798534799	44.2168498168498	0	6.96245421245421	0	0	1.45238095238095	31.0741758241758	15.6007326007326	1.92051282051282	13.8758241758242	1.41666666666667	1.32289377289377	37.5912087912088	22.6677655677656	36.3809523809524	11.6258241758242	19.8459706959707	10.2252747252747	27.724358974359
487	55.1236596736597	7.47878787878788	23.8525974025974	16.8555278055278	7.47878787878788	12.2721944721945	47.5741147741148	5.83419913419913	12.764590964591	9.76666666666667	7.1	32.5910977910978	25.5857142857143	2.33333333333333	3.54578754578755	21.0047619047619	42.4095238095238	29.7412698412698	24.1555555555556	55.7283272283272	3.23333333333333	48.101221001221	55.9689477189477	0	7.5
488	17.5387120189752	19.4854700854701	21.0082810464389	23.2190150492782	23.7767552622816	4.37416267942584	18.0243700743701	10.3643467643468	7.53333333333333	0	0	6.13401116427432	79.8739532397427	2.14102564102564	15.8402410455042	15.0268842268842	44.5666666666667	15.2988945265261	32.1813842590158	36.8106595159227	42.8921222052801	0	68.9294480373428	6.875	2.10526315789474
489	49.4222876538666	1.52222222222222	10.1769841269841	46.9636296452086	10.5211951790899	20.7114289219552	4.37567783094099	3.01285731812048	0.8	0	0	0	19.1414786967419	15.3470342522974	15.5820802005013	5.28571428571429	5.88809523809524	37.6637599242862	22.7252633331581	41.052589807853	19.1553846738057	1.5	16.6630807788702	4.78668144720776	47.7025544630808
490	60.109440267335	33.715873015873	21.7364243943191	32.3851294903926	9.78571428571428	36.1121136173768	34.331746031746	1.33333333333333	7.16904761904762	3.98333333333333	0	40.3017961570593	13.4734335839599	10.9786967418546	1.53571428571429	10.7190476190476	1.37719298245614	18.6784878863826	36.4639097744361	40.1761069340017	9.93888888888889	9.93801169590643	17.4779866332498	0.333333333333333	35.9452380952381
491	4.93717948717949	36.485347985348	45.4098901098901	35.4217948717949	17.2430402930403	9.64487179487179	1.13717948717949	2.72619047619048	17.4968864468864	0	0	22.5478021978022	52.3340659340659	3.80384615384615	25.2335164835165	2.83333333333333	100.888644688645	47.9576923076923	37.2347985347985	36.8615384615385	17.3344322344322	7.58443223443224	22.6924908424908	2.87051282051282	5.32051282051282
492	55.8523381846911	7.97783882783883	20.53128701364	87.8888608123902	2.85098039215686	91.9731820467115	15.4744810744811	35.4419413919414	3.38333333333333	0.666666666666667	0	4.66666666666667	55.7388888888889	0	1.06666666666667	10.3248046071575	15.9795237442296	13.2676150646739	5.10482654600302	17.2745532245532	59.5532186767481	0	17.7527766351296	19.9920465155759	25.237503019856
493	28.6731601731602	10.1352092352092	31.1534632034632	35.7880952380952	8.14069264069264	30.1984848484849	30.9541125541126	0.5	2.03571428571429	0	0	20.7651515151515	49.3859307359307	0	12.1690476190476	15.4174603174603	15.6075757575758	38.65670995671	9.33816738816739	39.0049783549784	16.471645021645	22.4446608946609	10.0103896103896	0.333333333333333	18.8160173160173
494	32.6472739820566	3.54251207729469	7.43695652173913	34.6753968253968	17.2103692201518	21.328226363009	17.1480676328502	18.6601276742581	1	11.2170634920635	0	33.1121635610766	21.708988957902	31.3525362318841	1.32028985507246	4.45634920634921	4.77896825396825	13.0870600414079	31.0045203588682	58.8292270531401	15.4640959282264	49.4722222222222	43.5136991028295	5.34057971014493	3.69330572808834
495	27.0704850704851	2.77435897435897	22.2728160728161	35.935853035853	13.4671661671662	39.5563436563436	2.83333333333333	5.47474747474747	4.3040404040404	0	0	10.997446997447	4.61733821733822	3.91919191919192	0	6.8968253968254	1.28571428571429	13.8515373515374	25.882683982684	60.6476634476635	48.8395604395604	14.5858585858586	19.8405705405705	4.08585858585859	10.8606060606061
496	88.2215254044201	23.6186147186147	1.7	35.670984278879	13.4662337662338	30.6517202096149	37.2461209842789	1.00050125313283	0	8.90612895876054	0.6	17.2481886534518	16.2025974025974	4.10854978354978	0	5.69270904534062	26.7893141945774	29.8419002050581	16.3226475279107	12.1932102984735	28.0431305536569	17.2290043290043	68.0070915926179	5.94285714285714	3.2969696969697
497	17.6317182817183	0	23.0574314574315	24.5396547896548	0.642857142857143	23.317982017982	27.271805971806	10.154711954712	0.4	0	0	18.9737595737596	15.4343434343434	2.65	5.09920634920635	32.3322954822955	0	3.1984126984127	40.6405372405372	33.349938949939	7.32460317460317	6.28888888888889	48.1399877899878	0	93.5518648018648
498	22.7701381951382	3.8	13.8189393939394	22.7701381951382	6.98058608058608	22.4514152514152	38.2439393939394	6.14848484848485	6.67289377289377	4.30476190476191	0	29.8362637362637	99.7491008991009	2.05238095238095	10.6796536796537	6.83333333333333	19.8311688311688	18.6334998334998	18.6623959373959	70.615700965701	12.7371212121212	8.00384615384615	38.7902763902764	0	35.613961038961
499	19.2788163590795	10.602798663325	36.6783473836105	20.2124098124098	12.1489861016177	23.1934988987621	48.1057644110276	7.83025176577808	2.91208133971292	0	8.02077922077922	7.80338345864662	53.562326270221	6.68708133971292	0.640151515151515	10.8822472848789	13.1168717247665	34.0159451659452	20.5600250626566	36.5392420445052	1.38571428571429	16.7373015873016	25.9721064023696	7.52467532467533	57.5891945773525
500	36.9908072319837	1.81461675579323	33.123402088108	88.0429844665139	30.4667939903234	23.9650793650794	5.07142857142857	0	1.61904761904762	0	0	0	12.1666666666667	51.8396061454885	0.785714285714286	15.2725490196078	51.924140565317	62.5335879806468	32.0378405907818	5.31038961038961	65.7294626941686	3.46753246753247	16.7578049401579	0	33.0805449452508
501	25.9208768355827	21.4822638146168	4.11071428571429	24.8581784228843	20.02188057041	27.1068309141839	39.0564574314574	0	17.2918831168831	4.56666666666667	0	38.713727612257	65.5169743655038	5.90574229691877	6.05681818181818	20.8157350819116	1.66666666666667	18.1136363636364	29.060763093116	32.9182603344368	20.6621403106697	0.4	18.7233660130719	12.5283613445378	28.5020562770563
502	27.2797903850535	6.93095238095238	5.5671901198217	50.2225604804552	2.15384615384615	36.3857954910586	38.1923591028854	4.55388471177945	5.00300255300255	0	0	16.7881673881674	6.17684435447593	1.15384615384615	7.90763271815903	9.16835839598997	22.0789467842099	11.6338744588745	19.7652559428875	39.5378732378732	30.7159705791285	0.285714285714286	46.3345454253349	0	54.1635888964836
503	18.8947774447774	38.7967365967366	18.3410256410256	58.337407037407	0	28.9095404595405	22.4818181818182	22.3698634698635	7.90909090909091	1.65384615384615	0	0	97.4964091464091	5.46060606060606	4.82051282051282	10.8254578754579	4.47673992673993	5.53571428571429	56.8795204795205	77.5490675990676	27.7175657675658	1.45238095238095	23.5810356310356	0	52.5108835608836
504	41.2716561216561	7.94102564102564	26.6186313686314	21.6857170607171	2.11178266178266	40.9788877788878	42.90337995338	0	0	0.8	5.79130036630037	28.8043956043956	57.1663225663226	0	25.7257964257964	3.06666666666667	11.5380952380952	16.2136752136752	23.51221001221	58.3482517482517	38.4594044844045	6.42857142857143	14.465700965701	8.78015873015873	5.38836996336996
505	66.6526695526696	17.175	6.85	23.405303030303	5.275	17.0833333333333	28.1088744588745	17.231746031746	0	3.20238095238095	4.84920634920635	3.09166666666667	39.7795454545454	7.95555555555555	4.84920634920635	24.3291125541126	11.4636363636364	1.85833333333333	12.0910173160173	33.8489538239538	34.6608946608947	15.2404761904762	33.4643217893218	4.18571428571429	21.3480519480519
506	29.2622967675599	3	13.6105391684339	31.0657894736842	1.93162393162393	49.4769230769231	21.7891587944219	0.598290598290598	0	0	0	22.2744457297089	4.86666666666667	5.59979435768909	5.59979435768909	4.03162393162393	24.5990489043121	4.03333333333333	5.46666666666667	43.22552213868	43.7504048582996	4.39257759784076	42.8850588008483	4.03162393162393	10.5088169140801
507	38.5403984903985	5.48328338328338	11.4826118326118	21.3231601731602	3.81038961038961	27.2238317238317	41.9208236208236	22.2129148629149	7.50795870795871	2.73566433566434	0	16.4594017094017	40.3444388944389	1.33333333333333	1.58241758241758	17.3482628482629	1.24908424908425	43.8023976023976	18.416761016761	30.7272005772006	13.3295093795094	22.8378787878788	2.31515151515152	16.7644244644245	27.2487012987013
508	24.4687293099058	6.0486779560309	12.018916051269	24.4687293099058	19.0949749596808	14.6708874458874	6.5834479246244	6.5834479246244	0	2	0	71.5515278838809	31.8783677107206	0	25.2241172226466	20.913025210084	0.4	52.3165605636194	37.8134687208217	61.737479840421	123.667744673627	27.6872782446312	51.2297619047619	0	13.6428571428571
509	29.4386391386391	26.6121434121434	14.0478354978355	16.3431457431457	17.148334998335	37.8260406260406	10.7602175602176	3.67864357864358	1.82051282051282	0	0	0.681818181818182	12.3222222222222	27.2878787878788	36.9500888000888	20.8792651792652	12.5354700854701	13.0341491841492	14.3198634698635	24.1462703962704	1.95238095238095	12.5969696969697	34.9416305916306	19.9907647907648	0.685714285714286
510	36.9146631146631	43.6536238271532	41.3222016545546	27.9069708069708	7.82069956187603	27.1870146193676	19.375468975469	0	6.15867269984917	11.6909257409257	8.87409061526709	35.4347074494133	82.3952322187616	0	0.666666666666667	23.7921578421578	7.21153846153846	21.9798622945682	19.3873162784927	23.7660466983996	5.96637578108166	19.6089315912845	43.8702238937533	0.93815987933635	6.07844932844933
511	37.8695906432749	0	40.2215500873396	57.5198298777246	1.05764411027569	55.4974405711248	30.097619047619	2.33571428571429	2.70555555555556	4.58809523809524	0	6.10238095238095	62.9307207412471	4.57777777777778	0.805555555555555	4.68571428571429	16.4151401230349	8.54024455077087	9.17986633249791	33.1661540214172	53.9763233842181	6.07142857142857	21.4222829801777	8.30583656109972	41.9275347459558
512	33.3680208680209	6.12051282051282	9.3057387057387	40.8981795981796	0.952380952380952	26.0142246642247	37.896176046176	3.16753246753247	18.4803418803419	10.287851037851	5.00952380952381	39.8847985347985	45.6111111111111	0	11.1749084249084	47.1008658008658	35.7737207237207	10.9348595848596	12.0357253857254	93.9850482850483	52.3086524586525	15.9852869352869	28.8436008436008	0	12.8609390609391
513	41.6453046953047	18.5437173937174	6.73253968253968	59.0326062826063	10.4024475524476	28.565145965146	24.3992063492063	21.8547619047619	0	1.73809523809524	0	25.6238095238095	15.6397047397047	7.74607614607615	0	14.6071428571429	61.9563492063492	1.00793650793651	47.1071428571429	44.0038683538684	3.96562881562882	5.07370962370962	81.1333777333777	9.7547619047619	9.46666666666667
514	16.1380952380952	0.666666666666667	17.6071428571429	67.6857142857143	24.2095238095238	28.7404761904762	48.0642857142857	10.002380952381	9.42142857142857	2.5	0	2.5	114.585714285714	0	0	21.0095238095238	2.60238095238095	15.0547619047619	12.402380952381	84.1452380952381	3.61904761904762	20.8380952380952	50.2404761904762	25.9380952380952	22.0285714285714
515	56.7563619387149	62.4707769354828	41.8428525722643	70.7006248653308	0.866666666666667	40.2608574432104	27.9275463098993	6.35196078431373	26.3151302945421	0	0	22.2121891180715	78.7705882352941	1.5	0	26.2224089635854	36.8257774904834	30.7366966366966	86.8502458325988	16.2887093298858	15.9248343160108	4.8969696969697	20.5008380508381	13.777964519141	46
516	57.9666666666667	8.11904761904762	7.48333333333333	28.3309523809524	26.0190476190476	62.0722222222222	14.5142857142857	22.2333333333333	4.72222222222222	0	0	24.7238095238095	60.1579365079365	10.7309523809524	23.6150793650794	25.3388888888889	21.9333333333333	2.7	26.3301587301587	12.0357142857143	57.5031746031746	2.33333333333333	50.7198412698413	0.666666666666667	51.75
517	32.4834776334776	18.7748917748918	37.3304473304473	32.4834776334776	13.3209235209235	11.4834776334776	20.8795093795094	18.9883116883117	29.4785714285714	12.7398268398268	0	20.8010101010101	4.20952380952381	16.6095238095238	0	0.5	22.4349206349206	11.2777777777778	13.8398268398268	22.2183982683983	55.9764790764791	10.2270562770563	19.2017316017316	32.8701298701299	11.8707070707071
518	52.2925685425685	8.54603174603175	19.0010101010101	65.9023088023088	5.05	11.1295093795094	22.6726551226551	0	1.18975468975469	0	0	7.87222222222222	54.8282828282828	2	17.9527417027417	2.28888888888889	55.4666666666667	10.4333333333333	66.6993506493506	32.2939393939394	22.9668831168831	2.31666666666667	30.15	6.23030303030303	48.7168831168831
519	14.7088023088023	1.9	2.30880230880231	27.8802308802309	8.65714285714286	23.4142857142857	15.0326118326118	14.4809523809524	4.31356421356421	2.78571428571429	0	30.6857142857143	19.8056277056277	2.91904761904762	4.08571428571429	24.3904761904762	27.7611832611833	5.47460317460317	11.8484848484848	42.1904761904762	4.22380952380952	5.75238095238095	18.3802308802309	3.70880230880231	11.291341991342
520	15.9702369525899	18.0398777692895	6.00337603572898	38.4305044628574	12.8376984126984	9.31766175001469	33.9470480499892	0	16.088494185553	0	0	1.56666666666667	69.0579298152828	3.16919191919192	0.467532467532468	4.45131143366437	2.45238095238095	10.3940476190476	15.6389365536424	27.6285045020339	67.1045534530828	6.79194139194139	27.3920992406286	3.33333333333333	27.9166730328495
521	37.8515873015873	10.8046398046398	33.7101953601954	18.0371794871795	12.9165445665446	33.8824175824176	6.64523809523809	6.9047619047619	2.10952380952381	10.5603174603175	5.852331002331	13.8818181818182	39.0100233100233	7.09126984126984	2.10952380952381	3.98968253968254	27.8798867798868	3.13653013653014	51.0999222999223	46.721472971473	5.78571428571429	9.45324675324675	51.1649295149295	0	29.4012432012432
522	13.4422799422799	9.75	18.0342712842713	42.2458874458874	33.5147186147186	59.4422799422799	13.9231601731602	13.9231601731602	2.94848484848485	0	0	2.57777777777778	97.3818181818182	0	2.94848484848485	15.1984848484848	39.0541125541126	2.53809523809524	22.2214285714286	62.4702741702742	62.2844155844156	0	38.5767676767677	0	11.5240981240981
523	5.73030303030303	5.86036219809039	22.8496069627915	50.2702741702742	8.27551371324191	18.3067821067821	33.563865264778	46.3175449184577	7.1516433082356	0	0	18.886067527244	30.3145083674495	4.25079365079365	2.74141414141414	25.0457923190175	30.5146637901202	25.5914540046386	23.8790052070985	44.3625762112577	11.6175497930062	58.9905882037728	43.3249876447645	0	14.1547034664682
524	42.4766212717451	0	12.5732026143791	31.2075356188359	0	59.9217425505351	5.35612895876054	11.7549049763446	3.33333333333333	0	0	1.925	76.017498583288	12.0743894048848	2.13333333333333	6.35901116427432	15.0684210526316	1.35098039215686	22.8780697888283	58.2456096792784	32.4378892950874	6.42399380804954	44.0460043396576	12.1939332597227	26.2223965748734
525	53.6536463536464	8.76274281274281	44.8095904095904	43.6726717726718	13.9211344211344	21.0784215784216	22.6855921855922	11.9406204906205	0	12.0850649350649	0	21.0944444444444	81.4393162393162	2.3	1.73333333333333	7.01904761904762	31.636075036075	5.6969696969697	31.2818403818404	51.3272005772006	1.38888888888889	11.2103896103896	17.1921356421356	27.5978354978355	34.4730380730381
526	26.9430236430236	8.26406926406926	20.2606282606283	49.8303973803974	16.8775557775558	30.8475690975691	11.1992063492063	0.4	7.79355089355089	0	0	10.4842712842713	57.6257575757576	1.76515151515152	10.7166389166389	20.1261183261183	7.02857142857143	10.6266178266178	35.2819791319791	47.3384504384504	43.7490564990565	46.3333333333333	52.5744311244311	8.38095238095238	21.5526695526696
527	11.6399661270629	79.4177852613336	63.8521988763924	25.0453247469376	2.99038756941983	23.2173414399221	29.3340974437749	30.2847904783389	11.4857142857143	1.95555555555556	10.0923076923077	13.502380952381	29.7640336366143	4.66944739847966	2.88888888888889	13.2833943833944	43.286617325327	6.64444444444444	19.6473891699698	51.8273233934524	3.69761636213249	1.95555555555556	15.8518596099241	5.58571428571429	56.0798651169619
528	68.450974025974	39.6237734487735	22.9784271284271	16.8084415584416	15.1863997113997	54.8161976911977	49.2580447330447	0	2.9	2.1017316017316	1.81515151515152	13.1358585858586	14.1647186147186	6.93030303030303	1.38181818181818	0.566666666666667	34.8431457431457	16.221176046176	36.2045093795094	37.7407647907648	27.2051226551227	7.03571428571429	38.1138528138528	2.29253246753247	16.2246753246753
529	33.094733044733	0.5	4.52619047619048	30.0664502164502	9.31839826839827	48.2305916305916	74.5154845154845	43.5777056277056	0.25	8.0987012987013	0	14.4934565434565	15.9809523809524	7.09285714285714	3.09632034632035	44.9693084693085	23.1551948051948	5.91774891774892	16.1271728271728	59.7273615273615	68.0505716505717	7.53762903762904	5.33496503496503	24.8005772005772	7.53762903762904
530	32.0594516594517	4.8	36.7	46.4220779220779	22.2640193140193	15.8144966144966	62.4167055167055	16.5211788211788	12.017316017316	0	22.9623376623377	16.6774891774892	20.1464646464646	2.5	1.70995670995671	20.4500666000666	10.6666666666667	13.3666333666334	20.5833000333	25.1666666666667	38.9056166056166	0.4	81.2162226662227	0	2.23333333333333
531	4.78333333333333	1.28333333333333	51.2915584415584	35.521645021645	0	44.8463203463204	25.2238095238095	30.4374458874459	8.61904761904762	3.65	0	10.8683982683983	181.859956709957	0.4	3.86666666666667	9.53181818181818	2.3	2.53333333333333	32.4883116883117	64.304329004329	10.6666666666667	0	65.6073593073593	0.4	31.5166666666667
532	39.712987012987	18.5755411255411	10.8112554112554	27.8558441558441	28.2712842712843	8.16428571428571	13.9032467532468	0.686904761904762	4.51991341991342	1.30952380952381	0.777056277056277	17.9652236652237	42.3784632034632	6.87893217893218	43.6883477633478	21.9808080808081	5.07705627705628	21.7125901875902	36.6271284271284	38.7085858585859	44.0347041847042	0.555555555555555	23.3388528138528	20.2754329004329	10.1904761904762
533	9.45769230769231	18.1115384615385	17.0882284382284	58.1649184149184	1.91666666666667	63.9778388278388	34.8752136752137	35.3008547008547	0.566666666666667	0	0	13.9318181818182	11.8929292929293	0.666666666666667	1.75	44.3333333333333	16.9403762903763	26.9994227994228	18.1946608946609	55.7017538017538	8.62852147852148	0.4	26.6148795648796	0	68.4860195360195
534	9.55240315240315	5.58434343434343	49.8580697080697	13.0746253746254	9.25425685425686	44.6063714063714	21.0617826617827	7.41507936507937	1.84273504273504	3.21753246753247	0	13.9333333333333	66.4287157287157	1.28571428571429	5.41264846264846	7.76800976800977	32.4116605616606	13.6215007215007	22.456105006105	60.7249805749806	2.54273504273504	5.9984126984127	65.6365079365079	0	26.3124764124764
535	21.9015873015873	10.3516594516595	40.5050505050505	33.7796536796537	11.7285714285714	10.1572871572872	57.2010101010101	0.8	0.8	0.666666666666667	0	64.9438672438672	81.4004329004329	0	44.9223665223665	8.48571428571428	19.3844155844156	37.5963924963925	10.7692640692641	43.7152958152958	0.4	10.6572871572872	44.104329004329	20.1779220779221	37.5512265512265
536	22.6986402486402	9.45402097902098	41.6413891663892	22.1393384393384	9.86776556776557	31.6833361083361	14.3522727272727	0	33.2200216450217	0	0	16.514627039627	157.155777555778	0	7.04632034632035	6.45384615384615	10.3776556776557	21.0158313908314	34.7489121989122	57.7701215451215	1.61904761904762	12.3259906759907	28.1914751914752	7.55763403263403	26.1659756909757
537	21.575468975469	12.9800366300366	7.60927960927961	33.7631979131979	1.76904761904762	20.4926850926851	8.98347763347763	5.67871572871573	2.11746031746032	0	3.0513431013431	21.583904983905	34.7182151182151	2.57460317460317	2.56190476190476	26.3013431013431	7.19920634920635	5.78400488400488	56.3490231990232	50.1111555111555	40.6151348651349	0	28.7540515040515	0	5.42673992673993
538	53.5714285714286	11.2787878787879	54.1207070707071	125.879220779221	0	7.57142857142857	1.53571428571429	5.06212121212121	16.9742424242424	1.17460317460317	0	41.2292207792208	26.9311688311688	6.51904761904762	0.75	2.56666666666667	7.85757575757576	3.96349206349206	11.0380952380952	71.204329004329	2.81111111111111	6.49545454545455	125.076623376623	0	64.388961038961
539	32.0254741130902	9.73236701379116	6.24582043343653	27.8910971725213	4.41960784313725	44.6418573170895	5.66944321588284	5.66944321588284	4.01111111111111	0	0	6.91266490647296	17.6087688025769	4.38730158730159	10.4968253968254	16.8842712842713	7.13116123642439	9.18412698412698	8.00793650793651	19.8285714285714	15.4459482038429	14.5180812995054	33.8118763933005	9.18777826920242	18.2884662636985
540	33.1738095238095	10.3674603174603	23.4630952380952	18.0277777777778	0	75.2464285714286	9.93809523809524	9.91785714285714	8.54285714285714	0	0	2.46666666666667	24.1123015873016	10.197619047619	2.76666666666667	9.53333333333333	13.1833333333333	11.5626984126984	10.8488095238095	76.4805555555556	19.775	3.69047619047619	8.69166666666667	11.5515873015873	2.46190476190476
541	71.6986735486736	15.7657731157731	4.09764124764125	45.2701021201021	2.61363636363636	11.8787878787879	20.5454545454545	23.5610833610834	0	6.25577200577201	5.96212121212121	19.4404262404262	63.9619991119991	0	4.03571428571428	18.4880952380952	38.3238983238983	5.68097458097458	5.68097458097458	19.565873015873	23.4094239094239	0.333333333333333	61.3239704739705	34.6761127761128	21.4301587301587
542	56.5866372189902	17.1249766573296	8.49719887955182	35.4222868634633	0	37.8099511599512	56.8921353156647	0.450980392156863	0	4.5968253968254	1.83888888888889	25.112091503268	17.6	8.46666666666667	0	8.53333333333333	11.2304101127631	11.2052646699705	12.4724736048265	19.7513431013431	48.8165050635639	12.1287581699346	45.2343209078503	9.28474107591755	32.9442110177404
543	8.80602453102453	13.9614718614719	25.0964646464646	4.83253968253968	25.1948051948052	81.3213564213564	36.2002164502165	15.9625901875902	2.91919191919192	4.29444444444444	4.39141414141414	10.5335497835498	38.167316017316	0	82.9403318903319	15.7892496392496	29.8117965367965	2.29015151515152	12.8172799422799	45.992784992785	32.7751803751804	9.65126262626263	87.6132034632035	0	26.6373737373737
544	44.942784992785	12.8833333333333	0.619047619047619	37.4054112554112	9.17474747474747	11.512987012987	18.5114718614719	4.87799422799423	0	7.90894660894661	0	8.49379509379509	57.4896103896104	6.9049062049062	6.43737373737374	16.0301587301587	15.5287878787879	11.2993506493506	6.51839826839827	61.5033910533911	37.3912698412698	0	30.3138528138528	2.61904761904762	13.6333333333333
545	28.7017538017538	0.333333333333333	15.067649017649	89.5786602286602	26.628083028083	4.83181818181818	4.53407703407703	3.46741036741037	7.67943722943723	0	0	16.5373737373737	51.1271284271284	0	2.81904761904762	15.3619047619048	0.8	17.0823176823177	45.1007659007659	32.5841991341991	11.4422077922078	6.32857142857143	23.2451104451104	0	32.7491508491508
546	32.6114718614719	4.71991341991342	6.86284271284271	38.8100649350649	1.83452380952381	53.979797979798	12.1224386724387	8.79365079365079	4.5969696969697	0	0.333333333333333	2.74848484848485	57.0299422799423	4.73333333333333	1.96753246753247	47.5619047619048	8.69404761904762	36.2865800865801	22.738961038961	26.8734848484849	9.71190476190476	23.8556998556999	35.0971861471861	0	12.0359307359307
547	28.9876068376068	14.5380952380952	9.8021978021978	48.2564102564103	12.7333333333333	43.9897435897436	7.11031746031746	27.2936507936508	0.9	0	0	20.1452991452991	48.3714285714286	9.9013431013431	10.2188034188034	46.4410256410256	12.9833333333333	3.56666666666667	23.7666666666667	76.8230769230769	29.9111721611722	4.13547008547008	9.96666666666667	4.15769230769231	46
548	25.4520917678812	8.75380116959064	10.3377192982456	40.4192725403252	29.7315789473684	42.5770355375619	10.3267399267399	10.3267399267399	0	0	0	36.6159244264507	18.1472527472527	0.285714285714286	7.7734335839599	5.4	26.5333333333333	24.653216374269	23.4804543409807	21.5043859649123	15.0559379217274	0.5	30.9214349977508	11.0438596491228	6.16007326007326
549	29.9627705627706	2.75238095238095	28.36443001443	32.7033910533911	0.65	21.2627705627706	50.4017316017316	13.5672438672439	5.5969696969697	2.80555555555556	0.5	47.1722222222222	89.2398268398268	1.06666666666667	4.3017316017316	2.62698412698413	2.91904761904762	3.48333333333333	19.9996392496393	40.5640692640693	19.0326118326118	12.6047619047619	30.0279220779221	2.62698412698413	35.7669552669553
550	12.0708566287514	32.7127723154039	12.8995337995338	39.4250541855805	3.65225885225885	30.8168606247554	14.6840434419382	17.0689640768588	17.0849720454984	0.333333333333333	1.9	47.5355822540033	16.2515873015873	5.73488529014845	9.01601118180066	13.3282051282051	37.9710345210345	10.5752247752248	19.6177156177156	29.7201205227521	11.8657509157509	6.3030525030525	32.4055906082222	1.15384615384615	41.8727439227439
551	11.7603174603175	31.4157509157509	12.7708180708181	57.4541514041514	13.6	18.3218559218559	47.2764346764347	3.55384615384615	2.06153846153846	5.46153846153846	0	17.6124542124542	75.6041514041514	0.987179487179487	2.10769230769231	24.9915750915751	21.8421245421245	13.6058608058608	5.94688644688645	66.1814407814408	20.6095238095238	0	44.6412087912088	0.5	15.6936507936508
552	49.6257236227824	10.0357142857143	26.2610644257703	11.0789449112979	5.19323062558357	90.7644257703081	22.8388422035481	5.18071895424837	3.33333333333333	0	0	10	16.2857142857143	2.20238095238095	4	10.4571428571429	4.63809523809524	2.37320261437909	17.1846872082166	17.1846872082166	58.2293183940243	2.37320261437909	6.54603174603175	35.8388422035481	140.374696545285
553	54.9672161172161	18.8214285714286	26.3936507936508	39.4156288156288	8.26587301587302	35.640231990232	17.530463980464	28.6934065934066	3.73015873015873	5.74920634920635	11.8666666666667	53.1630036630037	11.3673382173382	1.05384615384615	0	24.2373015873016	10.892735042735	16.5944444444444	7.25634920634921	40.8211843711844	16.9634920634921	3.31746031746032	25.5490842490842	2.44444444444444	51.2653846153846
554	79.2088023088023	11.9469696969697	16.8957070707071	58.6623737373737	10.4954545454545	20.8190476190476	36.4083333333333	10.1833333333333	18.4080808080808	0.888888888888889	0	1.5	83.566341991342	0	8.42222222222222	1.16190476190476	6.51190476190476	23.3549062049062	15.5334776334776	7.80555555555555	8.03809523809524	11.6313492063492	57.3887085137085	13.5406204906205	35.6279220779221
555	36.6077922077922	8.63997113997114	6.93665223665224	13.5692640692641	5.85425685425685	73.4147186147186	13.5209235209235	7.0008658008658	11.8757575757576	0.916666666666667	0	12.4	86.5642857142857	0	4.45	47.5666666666667	24.5993506493506	6.6976911976912	9.5976911976912	53.3155122655123	72.575468975469	4.91053391053391	76.8404761904762	0	28.1454545454545
556	54.439676989677	0.833333333333333	11.4534132534133	27.341292041292	12.2308025308025	18.3594239094239	15.4739538239538	23.5541347541348	6.88571428571429	0	1.4	20.8135142635143	79.7764790764791	0	3.91904761904762	17.6238095238095	14.6365079365079	10.0776556776557	20.3230380730381	74.9929237429238	32.4234654234654	1.98717948717949	17.8323676323676	14.4530747030747	57.1691919191919
557	29.0984326131385	4.86613190730838	7.90808080808081	35.8262032085561	6.61865715983363	32.4131567778627	14.1385947385947	10.1862137862138	3.49470333587981	2.13888888888889	0	34.8439096850861	41.1199078699079	1.25	9.93189751425045	15.6900112958936	29.4339327339327	13.2906035141329	17.8151864475394	31.7142132377426	40.9799367299367	5.26212121212121	36.9046303369833	3.0751209574739	21.9994652406417
558	15.9891053391053	29.5002164502165	13.6662337662338	61.0743867243867	7.48910533910534	42.4943001443002	5.81774891774892	12.0248917748918	7.54329004329004	0	9.62308802308802	32.382683982684	8.83506493506493	5.8969696969697	0	13.102380952381	46.3588744588745	6.00793650793651	34.1818181818182	62.8810966810967	29.498556998557	4.08571428571429	67.7678210678211	7.62546897546898	52.1532467532468
559	31.0731102231102	22.7457070707071	21.9560467310467	45.1639832389832	16.2638888888889	23.2092712842713	1.9	21.1222222222222	0	0	16.8840048840049	5.52554112554113	44.9943362193362	2.68571428571429	6.37380952380952	9.68760683760684	6.06733821733822	7.39722222222222	17.0821733821734	18.6612859362859	25.3614163614164	2.46093906093906	52.8508658008658	10.6894383394383	25.8440781440781
560	42.4207325354384	13.0025974025974	16.1429292929293	38.2121891180715	6.75974025974026	30.6882650029709	8.85929038281979	5.95929038281979	1.5	0	2.01515151515152	22.7095238095238	68.2601858925388	4.96148459383754	1.46666666666667	19.0973431796961	25.7366946778711	24.0823784059078	17.3549783549784	46.6300993124522	11.6279942279942	0	39.6632034632035	20.8492615227909	0
561	37.8935064935065	0	7.31408591408591	41.2823454323454	9.76007326007326	28.6046342546343	42.001554001554	1.39475524475524	17.072915972916	1.92673992673993	3.004662004662	10.0293650793651	36.3989843489843	4.86250416250416	27.7285603285603	28.2341602841603	6.87157287157287	6.75715950715951	6.75715950715951	27.7807525807526	54.93885003885	0.581818181818182	48.7828615828616	24.3521478521478	37.6688311688312
562	24.8405844155844	21.9841991341991	13.4115800865801	38.8885281385281	0.875	38.6510101010101	42.0155844155844	4.03658008658009	0	3.31666666666667	0	0.622222222222222	44.77113997114	3.32142857142857	1.88181818181818	7.57142857142857	4.75	15.4765873015873	23.4384920634921	41.8380591630592	24.46829004329	11.7380952380952	61.9554112554113	0	56.1472943722944
563	44.0453596111491	6.12460317460318	6.60764411027569	35.2968140047088	19.6341231867548	25.3450899977216	30.4805764411028	0.5	1.40526315789474	6.1836143388775	7.75252525252525	39.3989633173844	1.21052631578947	22.6227728411939	16.0886686413002	18.4484734563682	2.63304093567251	46.4514657856763	20.417593225488	24.090681248576	23.5375598086124	5.47936507936508	45.4805004936584	4.09205209994684	8.67272347535505
564	14.9627428127428	14.7510822510823	15.9005938505939	27.4924963924964	3.37474747474747	37.330969030969	20.4267621267621	0.333333333333333	11.5969696969697	1.25	0	15.7039183039183	38.8402597402597	10.8156288156288	8.51457431457431	14.1490842490843	6.63015873015873	5.41450216450216	15.2930735930736	42.8001887001887	40.5275557775558	31.9601787101787	69.3520368520369	17.5064935064935	13.0726495726496
565	45.2215200258678	4.94484307962569	11.3030747030747	45.2215200258678	4.94484307962569	23.8225170964301	27.2900968596621	1.68414918414918	0	9.65714285714286	0	30.0901789032224	116.231043835392	0	14.5268996703779	3.94658385093168	33.2968760707891	2.83333333333333	13.2354727398206	15.0305100696405	23.7269532399967	10.502331002331	93.239486117747	21.7950686994165	13.4555555555556
566	52.8418239475784	2.38888888888889	8.20954045954046	79.1894429951975	8.92436974789916	17.4240368327325	32.2722294613599	10.8403178662769	0	0	0	27.1630320801676	54.6722222222222	6.33669467787115	2.33333333333333	17.7403870639165	0	4.93410059676044	22.2800511508951	38.5912317577279	67.5449650094151	2.66666666666667	46.1542210276225	0.733333333333333	78.7591108805942
567	8.5969696969697	33.8098429348429	6.50207847707848	78.6959318459319	13.7268842268842	44.3892496392496	45.7499861249861	0.4	5.6280525030525	0	0	11.3232323232323	16.3464646464646	2.73737373737374	1.68181818181818	5.47070707070707	50.2504273504274	51.7985014985015	31.6856865356865	28.0733127983128	43.0894660894661	4.0540404040404	19.4863358863359	1.44551282051282	27.0581252081252
568	58.3169491327386	34.3876453955401	23.7797550402813	41.0169491327386	24.5777777777778	7.68450613713772	6.95607900871059	2.88941234204392	1.66666666666667	0	1.33333333333333	91.6101930233509	22.3777777777778	2.01904761904762	8.5948051948052	8.07134502923977	4.91111111111111	12.7087301587302	9.36817042606516	78.2366750208856	28.5096973202236	17.1858877964141	49.4919299998247	0	20.3055555555556
569	26.0884004884005	30.6169719169719	26.5381285381285	29.4222444222444	2.37435897435897	25.5805583305583	39.103219003219	8.92604062604063	9.85446775446775	3.4	0	16.0761405261405	9.26153846153846	3.6040404040404	1.20769230769231	23.058485958486	14.6991452991453	59.2466644466645	4.92380952380952	63.7125374625375	10.6135531135531	1	11.1438339438339	0.5	19.0481684981685
570	16.884102412895	7.58783396399495	9.88182138352417	29.0877782692024	9.47765328353563	27.1701312103789	24.7690451619244	5.83809523809524	0	0	0	31.2290169869117	48.9977591036415	0	12.264130096483	17.8975133913214	36.0621947024424	28.8793126607368	21.0441520467836	9.02222222222222	70.3393876848985	58.277694235589	17.6962962962963	2.80526315789474	6.78859649122807
571	22.5847041847042	6.37828282828283	9.30692640692641	38.7498556998557	8.48585858585859	34.112987012987	18.7038961038961	0.376623376623377	8.55404040404041	8.93535353535353	0	5.7040404040404	78.2343434343434	1.2	6.22828282828283	24.9469696969697	27.849494949495	2.15	13.7626262626263	17.3767676767677	24.9772727272727	9.43585858585858	76.7186868686869	13.2498556998557	13.9772727272727
572	29.6905372405372	17.9863858363858	15.2742368742369	38.6656898656899	2.08333333333333	12.49884004884	33.5150183150183	5.79487179487179	0.622222222222222	1.11111111111111	0	18.9656288156288	33.2820512820513	4.27857142857143	6.1479242979243	7.30793650793651	18.892735042735	1.44285714285714	8.43412698412698	45.5665445665446	11.9150793650794	5.46190476190476	26.253601953602	1.78888888888889	119.019902319902
573	17.7384920634921	18.8130952380952	3.23055555555556	22.6297619047619	22.6051587301587	34.8944444444444	10.9166666666667	6.225	3.73333333333333	2.33333333333333	0	18.9555555555556	24.7416666666667	2.73333333333333	6.03888888888889	2.88809523809524	57.9468253968254	13.6769841269841	14.0412698412698	51.0718253968254	9.54365079365079	7.77460317460318	23.1547619047619	6.15238095238095	32.1603174603175
574	21.1489521830079	16.1344041922989	24.0973912052859	41.3565463432337	0	67.8907284150318	9.9052614052614	7.49070537305831	5.35807525807526	0	0	15.7561379796674	51.6529072578608	2.48809523809524	0.424242424242424	10.2800993124523	3.73440048084011	14.7667332667333	12.7557436371678	22.2904761904762	8.17843802224607	5.79703804966963	35.5007987884149	3.22712462975621	11.7657003471245
575	17.6430014430014	16.7207792207792	21.5489177489177	61.2455266955267	14.8660173160173	25.5255411255411	39.0541847041847	0	19.3891774891775	5.83030303030303	0	2.1008658008658	9.84920634920635	14.8486291486291	0	9.81601731601732	15.3138528138528	18.7598124098124	8.85728715728716	68.5538961038961	36.2751082251082	1.97142857142857	17.8113997113997	0	20.0190476190476
576	6.04126984126984	3.3952380952381	50.2389721389721	30.0013653013653	0.5	82.5893384393384	30.3200466200466	0.439560439560439	4.04372294372294	0	0	4.48717948717949	92.0378510378511	2.28888888888889	19.7743811743812	6.98443223443223	31.7549450549451	1.72222222222222	40.0881784881785	18.9045288045288	6.60347985347985	1.11904761904762	40.8917526917527	9.34444444444444	44.4291541791542
577	41.313806128512	2.73333333333333	13.9916857652152	41.7886554621849	2.5	16.4409218232748	21.7897377132671	3.38291316526611	0.285714285714286	0	4.21753246753247	59.1178889737713	8.94365079365079	6.06969696969697	11.2948051948052	12.8089466089466	14.3771708683473	7.33333333333333	20.0237373737374	25.3922799422799	16.2307062218827	0.333333333333333	35.7477336389101	12.7344410491469	37.1479755538579
578	37.703635514812	5.66	31.0251625498684	49.7006773618538	4.01904761904762	32.0136779560309	27.5561038961039	1.44888888888889	0	2.85555555555556	8.49330277565572	0	65.8083116883117	6.30692640692641	0.619047619047619	39.6047152194211	20.1188439011968	2.50848484848485	16.170372633902	16.4673423308717	25.8140667175961	10.5723376623377	6.85737203972498	6.62949325184619	76.0466335625159
579	39.1594738594739	14.1739538239538	18.6632478632479	41.7514374514375	1.78717948717949	7.69102564102564	39.5354700854701	11.5575202575203	11.0989621489621	2.22222222222222	0	1.06666666666667	24.7190476190476	5.4547619047619	0	5.15642135642136	32.3648074148074	41.5297258297258	35.0785214785215	25.6992063492063	40.6610334110334	12.2	15.2078865578866	20.4992063492063	0.722222222222222
580	18.4141262246525	9.97631578947368	11.3632680185312	43.8694501405028	4.12005772005772	56.791376167692	54.6755980861244	0	0.715151515151515	0.5	1.01637426900585	16.9072757651705	27.9358585858586	1	0.333333333333333	6.0327485380117	2.94624060150376	2.48571428571429	9.51846282372598	24.8904647983595	71.5257955494798	3.06666666666667	37.7276030986557	11.2460089617984	54.9421090605301
581	124.144660894661	15.9891053391053	49.9669552669553	23.1341991341991	17.5611111111111	14.8453102453102	50.0055555555556	0	0	16.4833333333333	4.62222222222222	42.9944444444445	6	0.722222222222222	0.5	2.60238095238095	17.9422799422799	8.80642135642135	12.3088023088023	31.9341991341991	58.8977633477634	3.06111111111111	37.3793650793651	29.8318903318903	12.2666666666667
582	67.9682539682539	31.6214285714286	1.97777777777778	74.3460317460317	66.7484126984127	32.6253968253968	15.6579365079365	7.66666666666667	25.5349206349206	13.0833333333333	0	30.6190476190476	20.6238095238095	5.5547619047619	0.9	38.8253968253968	12.8452380952381	1.83333333333333	21.9801587301587	30.7634920634921	60.7015873015873	5.9452380952381	18.3825396825397	0	75.7952380952381
583	21.7507992007992	40.9589632589633	17.7103951603952	10.787345987346	22.8578005328005	14.9597236097236	5.72230547230547	5.34089521589522	1.2	17.2191808191808	0	11.6666666666667	15.9090909090909	3.97348484848485	25.8383838383838	10.8666666666667	18.7294316794317	13.7873959373959	31.6959706959707	36.3408591408591	8.11919191919192	0	61.9478327228327	10.1176157176157	0.5
584	26.531746031746	7.45769230769231	5.88003663003663	47.21336996337	16.8690476190476	31.0467032967033	41.9594017094017	15.0934065934066	8.46336996336996	3.72619047619048	0	15.9783272283272	16.281746031746	9.62820512820513	0.333333333333333	18.7562271062271	5.93956043956044	20.2006715506716	10.3952380952381	20.0124542124542	13.1688034188034	23.9934065934066	29.0957875457875	6.66575091575092	19.3095238095238
585	37.8179709179709	4.49450549450549	29.7699633699634	70.1969197469197	4.82857142857143	49.2815351315351	9.97857142857143	16.078083028083	0.876190476190476	0	0	9.41990231990232	59.8194083694084	3.59379509379509	4.45141525141525	5.61721611721612	15.8507936507937	15.0505494505495	31.1387057387057	27.3927461427461	25.6619380619381	9.46007326007326	5.70952380952381	23.8354312354312	3.67619047619048
586	29.6150793650794	12.8628427128427	8.20721500721501	24.2222222222222	3.16190476190476	28.0779220779221	14.2652236652237	8.598556998557	3.90728715728716	0	2.13333333333333	18.0151515151515	33.0667388167388	0.8	18.9755411255411	0.666666666666667	18.5270562770563	8.36147186147186	52.7565656565657	50.0267676767677	28.7364357864358	0.333333333333333	40.4873015873016	0	12.1953823953824
587	20.4268120768121	14.4549062049062	43.9084582084582	78.8106948606949	3.98571428571429	49.4227217227217	24.3198412698413	0	1.47222222222222	0.75	0	11.504662004662	12.3880952380952	14.0695970695971	1.00793650793651	3.74848484848485	12.6371794871795	15.8396325896326	13.6183982683983	32.8873237873238	27.2624542124542	0	38.9215229215229	3.64285714285714	42.9204850704851
588	27.3587301587302	30.9666666666667	28.3571428571429	47.0690476190476	29.0968253968254	24.484126984127	21.2126984126984	15.2507936507936	5.87619047619048	2	0	23.6071428571429	64.7555555555556	7.39047619047619	8.39047619047619	6.90793650793651	3.83333333333333	28.6571428571429	15.8333333333333	36.6920634920635	19.5571428571429	11.4452380952381	40.1373015873016	4.06666666666667	35.0539682539683
589	21.5297258297258	11.3548784548785	24.9565379065379	21.5297258297258	20.47664002664	26.1362193362193	18.6075036075036	0	6.97546897546898	0	0	16.288184038184	43.3796259296259	7.59340659340659	10.9081252081252	3.83333333333333	0.333333333333333	39.7892107892108	29.6186313686314	27.0244755244755	43.9470751470751	11.9219502719503	16.7710567210567	9.37409812409813	11.6507936507937
590	58.0373959373959	5.31666666666667	6.01380286380286	24.6820346320346	5.31666666666667	67.4921356421357	55.951270951271	1.18414918414918	1.98506493506494	5.60622710622711	6.22474747474747	6.12409812409812	118.274481074481	0	1.98506493506494	19.1820346320346	25.2166666666667	25.2075702075702	28.1530969030969	31.5460761460761	8.70802530802531	8.71671106671107	24.9282051282051	6.44778554778555	31.7000222000222
591	29.6695145497777	5.64772727272727	5.39625170151486	30.8452344731292	12.8680808080808	11.7409807736124	10.2855433455433	44.8712683223209	7.72355320118478	3.55067155067155	0	17.2857326883643	22.4419647019647	0.929505582137161	8.0344135396767	21.77724681751	13.4305006105006	12.6724347874348	54.1821551547867	95.8757236915132	6.80304093567252	5.94101731601731	66.5920162878057	0	29.4354218880535
592	35.9130036630037	19.4667277167277	23.3909035409035	22.6034798534799	5.63162393162393	26.2973748473749	31.6180097680098	1.33333333333333	0	0	0	16.2195970695971	60.5570818070818	0	0.619047619047619	5.48571428571429	42.3153846153846	30.1066544566545	29.5639194139194	34.7068986568987	10.7600732600733	7.42673992673993	21.3910256410256	6.77289377289377	45.8205128205128
593	61.2233766233766	20.5585497835498	9.31767676767677	26.8625901875902	0	35.5398268398268	17.5900793650794	6.11547619047619	1.16666666666667	0	0.681818181818182	9.06666666666667	29.972619047619	1.73809523809524	14.7978354978355	15.9072871572872	12.7586940836941	3.61904761904762	13.4100649350649	82.5643217893218	54.9909090909091	0	33.6072871572872	4.51111111111111	0
594	27.9141053391053	8.76854256854257	7.44570707070707	28.6025974025974	1.55555555555556	36.4414862914863	49.6763347763348	0	8.62348484848485	0.916666666666667	0	20.0034632034632	10.2008658008658	10.0959235209235	14.2500721500721	7.50530303030303	36.758658008658	10.3147186147186	19.3566378066378	22.2566378066378	27.1350649350649	2.25324675324675	26.1352092352092	10.5115800865801	35.2781385281385
595	28.7671302553655	2.24848484848485	25.9729458450047	54.7809458515341	2.97408424908425	45.805025693261	22.8499533146592	1.73809523809524	5.97142857142857	0	0	12.6797646797647	15.5948548183842	0.750980392156863	0	4.9937154348919	2.66050420168067	19.8616246498599	47.6777945910299	34.4984761970056	6.85434173669468	6.22138188608777	44.1394860041919	0	22.9589815413345
596	4.66666666666667	12.776862026862	14.0648351648352	12.5324175824176	17.4844322344322	22.8139194139194	24.1434065934066	16.5734432234432	8.82289377289377	6.3965811965812	0	41.9666971916972	55.9529914529914	0	6.3467032967033	13.2621794871795	51.3728021978022	4.36840659340659	25.2583638583639	23.7318986568987	0.458333333333333	3.61904761904762	35.2181623931624	18.4817765567766	7.68717948717949
597	21.7143344294239	13.682298136646	41.312215320911	35.006052855925	0.833333333333333	45.1166118621362	33.2370600414079	0	4.93333333333333	10.741718426501	0.785714285714286	12.0284131043722	80.611691633175	0	9.93213981244672	3.63529411764706	10.1914565826331	3.14285714285714	9.5624649859944	74.1439775910364	28.9979661429789	1.05558397271952	13.5161916940689	21.3948179271709	30.4244732675679
598	65.4285923141186	15.4175324675325	7.36666666666667	38.4093244474823	24.6479323308271	18.6016803372067	15.5960203539151	8.90983709273183	0.571428571428571	10.8365800865801	0	24.502380952381	45.775677830941	0	4.6797619047619	25.4250284802916	1.06666666666667	13.8459557985874	25.9335497835498	39.8822434875066	23.2329573934837	4.11904761904762	8.63452380952381	27.1224595579859	7.99415204678363
599	33.130303030303	3.89090909090909	22.0090909090909	62.1666666666667	14.4575757575758	14.959595959596	19.4191919191919	5.57272727272727	0	0	0	28.7232323232323	47.6575757575758	12.3666666666667	6.18787878787879	11.930303030303	9.2	1.49090909090909	8.69090909090909	45.6222222222222	25.1242424242424	3.4	38.4545454545455	9.25656565656566	10.2888888888889
600	20.9438848732966	13.0972804972805	6.86589521589521	42.8143415408121	18.5300748271336	48.6525689996278	18.2020900667959	2.12870071105365	0.285714285714286	0.666666666666667	0	8.79487179487179	13.2564102564103	0.82051282051282	31.5669164169164	6.99920634920635	0.333333333333333	2.59561157796452	29.7556404379934	17.2086080586081	27.4628603422721	6.94042950513539	33.5303634274223	3.97058823529412	16.5774297597827
601	15.9597285067873	7.1733893557423	5.19103641456583	36.9471988795518	4.4	60.7527795733678	23.4667959491489	9.21399482870071	4.30196078431373	3.76764705882353	0.5	31.3430510665805	36.1482439129498	1.11764705882353	1.23333333333333	8.24390217625512	18.9483085541909	12.4149105796165	8.07619047619048	65.189765136824	42.6364684335273	5.8233893557423	16.9928571428571	5.14298642533937	17.0144149967679
602	39.6861471861472	2.23333333333333	16.9751803751804	25.3090909090909	13.9333333333333	55.8372294372294	30.4190476190476	19.6337662337662	1	12.6040404040404	0	14.3313131313131	70.5333333333333	0	12.5646464646465	26.2272727272727	11.9089466089466	6.05642135642136	41.5789321789322	28.7878787878788	49.3760461760462	0.4	20.9815295815296	23.9669552669553	9.65555555555556
603	6.26245421245421	14.6767352213004	18.520994585125	30.6390106270541	17.714368964369	23.6358138238573	16.3171152518979	0	5.94254525667569	4.53717948717949	0	13.9260323010323	112.678415666459	0	7.68700743700744	21.4467976467977	26.777618516749	4.16002415458937	29.2496852181635	29.9221785460916	1.2	0.958333333333333	34.7095650726085	0.622222222222222	44.4159024550329
604	43.764196587726	12.6761904761905	7.63615991851286	17.5778499278499	24.873907138613	37.3184661743485	32.1575163398693	7.87383498854087	10.2536202359732	3.16613190730838	12.5727400050929	3.81949325184619	54.1771241830065	1.33333333333333	0.571428571428571	25.6633562515915	3.03279857397504	8.87577030812325	15.7114845938375	48.5808632543927	29.5168067226891	16.1884220354809	27.4709192768016	7.89367625838214	25.2939096850862
605	28.8548486601118	33.0766508345456	21.9492590742591	28.1944053023	8.02516343305817	8.70097022860181	40.0209141735457	23.3673909423909	0	4.01007326007326	0	27.299672257567	9.71991341991342	3.16666666666667	12.5457875457875	3.20555555555556	16.4730685980686	15.7651401230349	8.48401116427432	75.3568595147542	6.4740551845815	8.41734449760765	37.2021566153145	1.84848484848485	37.8416080995028
606	16.4587301587302	34.9563492063492	76.4492063492063	21.8626984126984	7.01825396825397	58.8611111111111	18.1880952380952	1.67460317460317	13.1888888888889	34.9833333333333	0	0.833333333333333	66.0460317460317	0	4.73333333333333	24.6285714285714	50.065873015873	2.02777777777778	23.502380952381	31.8484126984127	1.41666666666667	20.4039682539683	31.7396825396825	1.8452380952381	51.2674603174603
607	17.391284532461	28.7827094474153	44.8115564174388	42.5453895777425	2.44285714285714	27.8428865252395	27.2903540903541	0	14.551221001221	3.32467532467532	0	17.8075884899414	73.6707067442362	0	3.76753246753247	2.93279857397504	19.395115995116	11.1047619047619	6.46949325184619	71.0533590592414	12.7847518494577	0.4	21.5799974535269	4.28571428571428	25.7652458652459
608	40.9621212121212	15.75	30.3121212121212	32.4454545454545	2.36666666666667	25.3787878787879	21.2357142857143	11.0690476190476	2.65555555555556	11.3151515151515	0	5.94848484848485	37.1939393939394	1.58333333333333	3.11212121212121	11.4333333333333	30.352380952381	19.1722222222222	14.0190476190476	26.402380952381	5.03333333333333	2.35238095238095	12.5397546897547	3.06666666666667	22.3
609	31.2029780676839	21.1028749028749	27.2951603951604	29.6512941307059	12.920313020313	10.9211843711844	18.176066090772	16.9151492298551	1.23333333333333	0	0	26.1404810875399	61.246003996004	26.129400011753	8.43921568627451	24.6768630062748	19.6523032523033	3.63725490196078	3.92296918767507	19.1851253321842	24.2753690753691	1.83333333333333	63.9380152527211	21.899085228497	55.6062271062271
610	24.6801587301587	1.75	15.5849206349206	54.8396825396825	51.5960317460317	27.2785714285714	28.0865079365079	6.15634920634921	2	0	0	15.5690476190476	20.8285714285714	11.6460317460317	1	38.8722222222222	15.6698412698413	0.666666666666667	39.3507936507936	35.2722222222222	40.7539682539682	5.68888888888889	29.7801587301587	0	40.9293650793651
611	48.3502070393375	1.07142857142857	47.848033126294	12.9144927536232	0.5	50.2312629399586	44.7109730848861	0	0	0	0	0.622222222222222	53.7370255348516	12.8411318150449	0	5.85555555555556	0.622222222222222	0.9	52.0945479641132	55.1488267770876	15.0504485852312	0	51.03988957902	0	102.461732229124
612	26.0589980195243	13.6220551378446	5.24563944827103	32.1777938435833	1.50622710622711	39.2789835895099	70.6239205239205	2.34848484848485	15.3207602339181	0.333333333333333	2.16666666666667	10.0688995215311	46.9508988087935	0.25	1.26052631578947	10.3839598997494	22.0458147116042	19.0471318155529	13.9135338345865	42.0581561713141	25.2856269461533	1.08181818181818	19.2732247284879	4.02426082689241	21.6732854864434
613	26.2455812386847	8.06666666666667	5.04315033625378	29.2399757330792	2.73333333333333	67.9802877199429	7.44219248184765	5.61382525520457	0	0	0	5.25793650793651	77.2041182954976	2	20.9299935696487	0	40.6579365079365	5.02435897435898	29.5640462985291	34.6173498914878	1	0	90.6253972081558	9.90038314176245	52.8534668396737
614	38.4539568618516	28.2651515151515	21.8197463355358	24.5967418546366	20.357997265892	20.7550429103061	12.0771929824561	2.22222222222222	2.90208855472013	0	0	78.8316624895572	72.2000721500721	0	0.924310776942356	15.268462823726	2.62626262626263	38.5486291486291	10.3758980785297	50.3272651325283	82.0176653755601	10.4358585858586	25.9470418470418	6.16608187134503	12.8806485911749
615	23.1568986568987	13.487345987346	47.1878232878233	29.8640553890554	1.45238095238095	48.2858086358086	13.2869047619048	1.29007936507936	0.533333333333333	0	0	24.5963286713287	6.57460317460317	4.05555555555555	20.5888389388389	25.7018120768121	1.23333333333333	7.67420634920635	10.6340048840049	51.7952686202686	1.23333333333333	5.21587301587302	46.9258963258963	5.58181818181818	59.6444971694972
616	28.8897821476769	10.8096764346764	6.16904761904762	31.3258627337575	1.65910931174089	17.3122662425294	33.0281135531136	10.8455995758627	3.08507326007326	1.16666666666667	0.733333333333333	16.6220019746336	35.0215614794562	2.04166666666667	2.72222222222222	7.02907268170426	18.185692815956	7.93950216450216	13.9585820612136	61.5650162702794	38.238448101606	22.8244585823533	41.6850986732566	0	39.1421454276717
617	30.4063492063492	17.6787878787879	46.1616883116883	27.6085137085137	2.6969696969697	23.1591630591631	29.6582972582973	6.16363636363636	3.54848484848485	1.99134199134199	0	29.11443001443	52.0259018759019	0.666666666666667	12.5015151515152	7.04134199134199	16.9954545454545	17.4549783549784	10.9437950937951	56.4126262626263	2.4040404040404	1.24848484848485	62.4580086580087	6.27142857142857	49.3880952380952
618	37.4768799827623	4.6600340835635	8.47329272035154	30.6903328697446	0.666666666666667	19.2652194211018	7.39126984126984	7.606105006105	1.01904761904762	0	0	9.94935783171077	29.6334453128571	2.65617715617716	18.9853342735696	9.21620046620047	8.12175210410504	3.92168746286393	7.79298642533937	57.009748747984	6.43585107702755	1.23333333333333	38.0062522444875	1.27149321266968	10.5175321410616
619	24.4498306041784	24.2002587991718	15.3748823640128	7.73229813664596	9.30144927536232	42.789760963674	26.907298136646	2.87629399585921	1.27738095238095	0	0	7.38203463203463	43.0359777903256	3.39285714285714	6.95205627705628	14.6412855260681	54.9211556559383	16.0833333333333	14.4172077922078	56.0012987012987	7.68782232260493	2.39166666666667	40.6735836627141	0.848484848484848	50.6617824204781
620	28.203391053391	1.16666666666667	3.41212121212121	39.0074314574315	26.8428571428571	13.3510101010101	28.9857864357864	8.1056277056277	5.24848484848485	1.66666666666667	6.05714285714286	4.32070707070707	52.928354978355	10.4296536796537	3.16753246753247	8.93030303030303	0	14.6280663780664	47.5619047619048	49.6033910533911	9.8508658008658	17.5302308802309	17.2841991341991	25.6874458874459	28.0301587301587
621	42.3523532023532	0.833333333333333	3.72527472527473	53.6507659007659	22.3464868464868	13.6668831168831	11.3870573870574	5.36483516483517	20.3529581529582	0	0	19.3211066711067	69.4151237651238	4.22051282051282	0.9	23.9467032967033	9.78321123321123	13.7480519480519	35.8147186147186	29.4901154401154	62.2948218448218	1.63419913419913	31.7656288156288	0	73.9858585858586
622	35.6794745484401	0	39.4227645917301	26.2080459770115	0	121.919622331691	32.1723192516296	16.1313977210529	0	0	1.85238095238095	5.71904761904762	115.153716972682	4.28571428571429	2.41904761904762	9.40238095238095	9.1	40.1881922675026	17.7305841667911	44.4715056973678	1.8	9.64850972782007	15.485017664328	15.8412300343335	9.36904761904762
623	58.1668831168831	7.17460317460317	15.7186147186147	43.7755411255411	0.916666666666667	47.0993506493506	36.2668831168831	0	0.581818181818182	13.1921356421356	4.23333333333333	15.2047619047619	86.1611111111111	0	1.15	3.68571428571429	41.6159451659452	2.53333333333333	10.2904761904762	25.8952380952381	49.2391053391053	11.6619047619048	28.6246753246753	29.7214285714286	17.0904761904762
624	57.3507229612493	5.36515151515151	8.63463203463203	36.1324145153092	3.48506493506494	18.8287878787879	16.402331002331	3.03571428571429	4.41666666666667	0	0	19.9937115516063	66.4581006712586	1.11904761904762	0.666666666666667	1.57424242424242	7.34891774891775	21.1479590584854	43.124326112484	22.7951767530715	15.2497322852586	0.702380952380952	23.5984419089682	0	30.5698104527052
625	14.7492072427057	15.7849415204678	5.9038949612479	43.9865031940883	4.37416267942584	24.0054241853777	32.4106107514776	8.89346290963938	0.4	4.86393585774391	0	8.67942972060619	10.4531045751634	5.50212418300654	2.40818789054083	4.08304093567251	25.6930708094795	10.8084733378077	17.3750867553499	45.0518856530466	24.0686415235951	17.279009552539	39.1767863629319	0	18.0490153980866
626	6.46892551892552	14.4524725274725	57.8706654456655	13.4608669108669	9.39642857142857	9.71590354090354	15.9595238095238	1	9.00555555555556	0	0	18.3572954822955	12.7627289377289	1	23.4415445665446	9.62655677655678	46.6295787545788	14.1791208791209	23.8532051282051	25.0994505494506	8.04386446886447	0.571428571428571	26.6012515262515	1.03571428571429	21.4679181929182
627	24.317963082669	5.23812070282658	12.2647313470843	57.5693688664277	20.1137764196588	19.3358840505899	20.0808302808303	1.04285714285714	18.5499108734403	1.90336134453782	0.6	12.3446958270488	18.9567128949482	7.23492063492063	7.01588019823314	8.64114774114774	1.73333333333333	32.2211951447246	34.227964519141	53.8251059398118	17.0906955789309	27.01681064034	28.5014906661966	1.5	74.6732427703016
628	13.5091991341991	13.8719696969697	8.66666666666667	36.539898989899	6.87222222222222	13.305772005772	12.9283910533911	10.4277777777778	2.66666666666667	0	0	22.2747474747475	48.4929292929293	6.90681818181818	0	38.0067821067821	28.0628427128427	1.83333333333333	30.1518759018759	26.3606060606061	14.4992063492063	19.6147186147186	5.02424242424242	4.11666666666667	1.86666666666667
629	31.7710230945525	18.2875751699281	23.5222476869536	53.9478276625335	2.07522477522477	20.0516591251885	39.0784493284493	0	13.7086080586081	1.25	0	0.5	46.9065653300947	8.64590964590965	0	4.44939309056956	25.3346594581889	56.3790000848824	10.8083821407351	13.5589890501655	21.8349852761617	0	58.5470418470418	3.87070707070707	27.4717521041051
630	27.6670274170274	21.1750360750361	24.610101010101	8.02864357864358	11.1359307359307	56.1191197691198	14.0638528138528	61.7976911976912	8.48809523809524	0	0	13.3810966810967	22.8333333333333	1.2	17.7422799422799	11.5542568542569	16.4791486291486	4.4992784992785	12.5373737373737	65.0344877344877	45.9827561327561	0	40.7359307359307	1.33116883116883	9.60339105339105
631	46.3729881229881	1.68030303030303	9.16245421245421	46.3729881229881	0.5	50.2759018759019	8.39406981906982	1.31071428571429	10.3178571428571	0	2.64545454545455	0	105.288888888889	0	8.59267676767677	2.74551282051282	12.874864024864	3.5047619047619	13.3442141192141	13.3442141192141	63.2161283161283	0.535714285714286	47.9290293040293	30.8409090909091	20.7503552003552
632	24.1809523809524	5.86904761904762	23.8928571428571	86.5428571428571	3.33333333333333	7.15	23.102380952381	13.25	22.3880952380952	5.45238095238095	0	4.5	75.4714285714286	13.9261904761905	15.1928571428571	5.24523809523809	9.19047619047619	20.3214285714286	24.9166666666667	14.6380952380952	30.6833333333333	40.1952380952381	32.9380952380952	5.92380952380952	27.6952380952381
633	30.221411594941	37.7915009826775	10.3089391001156	56.4629403276462	5.55557775557776	19.0703812527342	6.48702571937866	57.8254167401226	8.00035650623886	0	0	11.949376114082	4.56666666666667	0.866131907308378	16.6508021390374	13.5613846937376	26.1548507048507	4.77460317460317	11.504662004662	13.9772152683917	47.8822794852206	0.4	24.564912538442	6.62356532356532	0.8
634	38.0630969030969	39.2632700632701	32.3199444999445	20.3972594072594	8.23	38.9692152292152	3.66507936507936	0.904761904761905	10.4049206349206	0	0	16.4649494949495	7.28658008658009	26.6434432234432	17.0500721500721	8.63393939393939	8.16769230769231	23.1046464646465	28.2082473082473	38.1265734265734	6.99384615384615	48.5828438228438	20.9791053391053	1.97333333333333	1.56717948717949
635	59.4865079365079	2.13333333333333	9.63174603174603	72.3626984126984	0.833333333333333	39.8547619047619	33.1515873015873	2.98730158730159	0	10.4095238095238	1.86666666666667	9.66349206349206	50.3746031746032	3.73809523809524	0	21.181746031746	2.83571428571429	24.2095238095238	6.6531746031746	14.9087301587302	47.534126984127	5.57460317460317	67.0103174603175	9.29365079365079	22.3047619047619
636	37.2234487734488	16.7283189033189	8.74491341991342	51.6212481962482	9.58730158730159	30.5572871572872	13.8929292929293	1.98333333333333	2.27626262626263	1.94967532467532	2.06666666666667	0	35.3059523809524	25.227417027417	28.7420995670996	62.9017316017316	16.65	5.33809523809524	1.98571428571429	61.1761544011544	16.097619047619	0.833333333333333	38.3059163059163	0	24.8045815295815
637	24.6490656297108	47.1542271348723	14.7278499278499	31.9728751535203	3.93181818181818	18.0718091943898	40.2277894148862	4.99418377321603	0.4	4.38594470046083	0	39.1476136766459	47.9777505648473	0	14.2096518177163	6.38058608058608	16.8872016872017	19.1984080435693	23.6446472881957	70.3432161028935	39.90647488712	0	8.53419913419913	3.05314434669273	16.2015432596078
638	37.5176767676768	4.23015873015873	12.9240981240981	31.2169552669553	0.4	58.5075757575758	12.012987012987	30.8087301587302	7.13253968253968	0	1.8524531024531	4.68968253968254	134.624242424242	3.8	1.78571428571429	13.3961038961039	0	27.0277777777778	42.5801587301587	42.2857864357864	11.9851370851371	10.8666666666667	48.8819624819625	6.37943722943723	67.0941558441558
639	28.6357087357087	25.6660894660895	15.179575979576	37.5753690753691	11.5810245310245	3.33333333333333	40.2976356976357	11.9245254745255	1.78571428571429	11.931746031746	18.4072594072594	14.8849206349206	58.5882561882562	7.05952380952381	1.5	11.9079365079365	12.981240981241	22.6841991341991	54.2000943500943	37.5135142635143	22.7707514707515	2.95238095238095	31.0311688311688	0	23.6080308580309
640	16.456746031746	0.866666666666667	67.7107142857143	21.4678571428571	4.16666666666667	18.2373015873016	42.3321428571429	26.2357142857143	0	2	0	9.36507936507937	89.6329365079365	8.23809523809524	3.9047619047619	18.509126984127	14.1238095238095	4.71071428571429	11.1984126984127	31.025	5.65555555555556	26.122619047619	6.73452380952381	3.56944444444444	15.7361111111111
641	34.1103174603175	19.4079365079365	36.5825396825397	78.2198412698413	0.916666666666667	45.0230158730159	28.2936507936508	13.4888888888889	0	6.23015873015873	0	32.2460317460317	52.9047619047619	3.84126984126984	22.6206349206349	14.0746031746032	2.48888888888889	21.1896825396825	8.03888888888889	61.0103174603175	30.6373015873016	6.98888888888889	19.9849206349206	10.2722222222222	27.4285714285714
642	30.256105006105	6.01416361416362	16.0308302808303	61.5753357753358	0	28.3904761904762	7.33083028083028	51.2418192918193	0	0	0	15.3871794871795	102.641330891331	0	0	3.22619047619048	0.65	4.11904761904762	44.9107448107448	41.6882783882784	50.9119658119658	0	13.0751526251526	9.29603174603175	33.2545177045177
643	15.2500721500721	4.8969696969697	20.4510822510823	22.8215007215007	20.5734487734488	80.372582972583	6.53419913419913	0	37.9860028860029	0	0	33.6507936507936	24.3857142857143	0	15.2217893217893	6.24458874458874	20.3670995670996	9.81284271284271	11.9906204906205	44.6112554112554	19.3795093795094	7.18658008658009	32.5948051948052	21.517316017316	54.1512265512266
644	25.759595959596	34.8772727272727	34.9414141414141	51.6207070707071	2.57777777777778	45.0080808080808	39.3666666666667	3.76666666666667	2.06666666666667	0	0	13.6429292929293	22.7166666666667	3.5	3.73333333333333	47.9318181818182	19.5414141414141	8.19444444444444	7.68181818181818	67.9166666666667	20.1262626262626	1.64444444444444	23.1691919191919	0	68.2161616161616
645	23.7610443903922	9.25189520624303	6.5	28.7301437692742	12.1202934746413	22.143143812709	25.2937783231261	5.16580267558528	6.86666666666667	0	0	10.6166007905138	35.4429882919013	7.43076259489303	1.23333333333333	9.76170399648661	10.3544889892716	18.5636363636364	24.7797997895824	26.2474200919853	14.4390645586298	6.01428752407013	20.8474200919853	6.75324675324675	39.6824785118263
646	52.098556998557	18.8120490620491	18.8201298701299	48.1430735930736	16.3813852813853	24.8253968253968	28.7301587301587	0	16.2253968253968	0	0	2.2008658008658	43.0098124098124	10.7763347763348	22.1445165945166	13.1963924963925	16.9409812409812	2.86363636363636	14.8582972582973	64.2246753246753	27.9799422799423	7.75353535353535	14.1544011544012	4.19062049062049	43.6698412698413
647	27.0178377178377	16.4535714285714	14.0786324786325	36.4921966921967	6.3	44.0585386835387	1.5	8.09316239316239	1.5	0	0.6	66.4354617604618	73.6760073260073	4.3	7.3	33.8298867798868	7.21666666666667	2.7	9.81594516594517	22.1619047619048	62.0403374403374	8.83521756021756	26.3356143856144	9.16212121212121	12.0968975468975
648	14.2969197469197	37.3366633366633	43.3999000999001	55.1914085914086	17.0421245421245	56.3728604728605	23.3032467532467	13.2501165501166	15.064035964036	0	0	13.1951881451881	28.3229437229437	4.67965367965368	9.49220779220779	7.86666666666667	5.27301587301587	2.43333333333333	34.7541125541126	50.1890553890554	10.3865301365301	14.3126984126984	23.0951881451881	8.82150072150072	75.9206293706294
649	21.0334377610693	2.40079365079365	4.37857142857143	48.1358082234243	4.27380952380952	21.9546221322537	34.0791842918004	3.69444444444444	10.0856555982717	3.14047619047619	0	26.621687136393	61.9883100473658	1.66746031746032	8.70206398348813	10.2739785927866	15.6947191697192	35.0339156715318	21.0289729792052	37.9029046031368	12.6749742002064	9.50018428424001	20.4975178330441	0.555555555555556	18.6809523809524
650	17.5431457431457	13.705772005772	11.9353535353535	78.8376623376623	1.27777777777778	18.4867243867244	26.6574314574314	3.08571428571429	8.45584415584416	0	0	0	96.7825396825397	0	16.5126984126984	5.93174603174603	19.5756132756133	44.9248196248196	17.0961038961039	54.4613275613276	17.8860028860029	22.8484848484849	8.73333333333333	11.9365079365079	61.3253968253968
651	16.3904484404484	17.6580752580753	20.3495532245532	37.2028443778444	19.1178932178932	25.4333055833056	59.1410977910978	22.5069985569986	0	0	0.833333333333333	4.53333333333333	42.2793956043956	2.74126984126984	0.904761904761905	11.4242784992785	35.3557303807304	3.47070707070707	9.45729548229548	41.9671356421357	23.4971223221223	0.333333333333333	28.9901098901099	12.4722943722944	1.93968253968254
652	29.87133730824	10.5665275041436	19.6461572244181	50.1819534886973	0.733333333333333	24.1908805669137	27.0329923273657	0	30.4421710713271	13.6609387628569	0	8.61978351287814	19.9334504011715	4.77915376676987	1.84655248133509	9.99047619047619	7.23529411764706	40.5737523398514	17.5485718869754	28.4885940341049	57.2806616925947	9.89100586077299	17.1674578603371	0.922910216718266	19.3960440510716
653	14.0833333333333	18.3579365079365	27.9968253968254	27.3293650793651	13.9690476190476	28.3492063492063	26.1896825396825	7.94444444444444	1.16666666666667	0	0	9.63809523809524	121.587301587302	1.58333333333333	2.38888888888889	44.5	61.2920634920635	11.4095238095238	19.3928571428571	76.0579365079365	29.497619047619	4.86111111111111	35.3166666666667	0	15.0880952380952
654	19.989898989899	0.6	45.8060606060606	27.1121212121212	22.2037518037518	33.5044733044733	8.37705627705628	1.36753246753247	26.2410533910534	0	0	26.9367965367965	27.4616883116883	3.74415584415584	3.47460317460317	8.13939393939394	17.460101010101	12.3497835497836	54.4111111111111	48.3414862914863	55.2464646464646	4.09379509379509	10.1720057720058	6.96666666666667	0
655	17.6916971916972	3.27051282051282	9.32173382173382	20.9066544566545	6.75054945054945	23.6894383394383	68.5435897435897	9.72771672771673	5.27106227106227	1.51892551892552	12.9898656898657	33.3855311355311	17.0234432234432	2.66178266178266	15.456043956044	30.5760073260073	16.2442002442002	3.35238095238095	53.1887667887668	19.1744810744811	12.032967032967	0.4	57.2481074481074	23.2992673992674	24.2752747252747
656	15.6088744588745	2.86482683982684	39.6792568542569	42.0694805194805	13.2901515151515	30.6006854256854	46.757683982684	11.5150793650794	1	1.8040404040404	0	4.34848484848485	30.4636363636364	4.86753246753247	8.70880230880231	5.23452380952381	5.00952380952381	14.5906926406926	15.9500721500721	24.8155483405483	49.0336940836941	11.2008658008658	48.0983766233766	17.0238095238095	29.4643578643579
657	41.9046120546121	6.20793650793651	18.4769841269841	13.3094738594739	3.81904761904762	35.7443445443445	37.9751526251526	8.01562881562882	0.611111111111111	0.666666666666667	0	22.9683982683983	37.521645021645	0.619047619047619	16.7846486846487	9.43809523809524	24.3960317460317	21.2742368742369	57.1403041403041	54.341292041292	4.88253968253968	0	18.0155067155067	3.95704295704296	29.9302530802531
658	24.8871716518775	6.56336996336996	20.7014874014874	41.9346241993301	0	77.3086002233061	16.602380952381	0	13.4350590585885	2.76899766899767	16.3171769407064	13.6927255750785	6.43333333333333	1.93333333333333	0	15.6847041847042	4.33222137339784	20.6940484352249	9.80997890997891	40.9392920804686	27.8914043472867	11.512041553218	26.7535369858899	0	47.8045118280412
659	6.43028442146089	1.59285714285714	24.9067745979511	21.4584154407684	14.5064213564214	43.3439318851084	30.4105688429218	19.0569724393254	9.35425685425685	0.581818181818182	21.340599596482	21.479958603488	41.4569388128212	0.542857142857143	2.83506493506493	15.8407203907204	18.5217171717172	2.52380952380952	52.1943445443445	53.658707632237	14.9401539636834	3.72626262626263	52.21015063368	0	49.0864132599427
660	30.6553404455881	5.57384816765622	38.7421289408906	71.3908731275604	5.12010016127663	65.2641813982371	19.8707070707071	0	0.403361344537815	0	0	8.03030303030303	28.9629233511587	11.2913857728099	5.62324125822578	7.02682285035226	29.8604385294788	3.12041467304625	13.3426199187809	26.9175376051537	7.07126729479671	15.8234666434357	22.9111195993549	17.0882111696353	39.9097076470142
661	52.9367965367965	22.2137085137085	6.85324675324675	66.9258297258297	0	21.0929292929293	32.1232323232323	13.5865800865801	4.73571428571428	9.25555555555556	0	7.97395382395382	28.1428571428571	0.666666666666667	3.29444444444445	8.91031746031746	9.54632034632035	19.66443001443	33.3272005772006	47.9121212121212	19.2628427128427	3.44292929292929	26.7263347763348	4.36435786435786	27.0416305916306
662	21.6766333336127	2.66666666666667	6.50936454849498	50.3539161956782	8.76966921966922	22.2222505818616	18.7608187134503	20.6498266290028	3.06666666666667	0.4	0	13.0001717580665	98.3692884537278	3.93571428571429	2.26666666666667	18.6321267595867	28.0247266717518	23.7940535437103	12.2584772207198	18.0446569194853	22.8633621908221	7.00421607378129	9.27719298245614	1.15384615384615	38.2996877645619
663	23.8667388167388	2.85324675324675	7.82481962481962	21.9643578643579	10.8549783549784	42.745670995671	18.1978354978355	2.86904761904762	13.1661616161616	5.59292929292929	0	19.4690476190476	14.4739538239538	4.90238095238095	1.71666666666667	25.5357142857143	1.62222222222222	4.66515151515152	33.2113997113997	34.3756132756133	34.6407647907648	11.6969696969697	42.3906926406926	0	11.3636363636364
664	43.5393821005276	11.5353238265003	3.18324420677362	41.0439572639263	2.56666666666667	33.2989394162769	20.417978100331	9.8142187018348	0.5	12.889743297638	0	6.95	12.7666666666667	12.1871199835596	5.03859649122807	10.8756132756133	9.92673796791444	26.7309074826103	37.7084688101716	57.2001367053999	22.6622719901358	8.44698376958439	4.46763566670687	10.7274777853725	1.5219298245614
665	38.0141636141636	45.5920634920635	19.9075702075702	31.2346764346764	16.6190476190476	21.0125763125763	19.9759462759463	1.46336996336996	5.78888888888889	0	0	6.03809523809524	56.8666666666667	0	35.1174603174603	16.4555555555556	56.3333333333333	10.4936507936508	21.9919413919414	78.0935286935287	72.8516483516484	8.24725274725275	13.0537240537241	2.47619047619048	22.3726495726496
666	21.8643079143079	0	2.63030303030303	28.7126706626707	0.666666666666667	84.7080752580753	21.8969419469419	6.63818958818959	0.4	0	0	1.09848484848485	44.3756854256854	4.03809523809524	3.52380952380952	3.97289377289377	79.446891996892	8.11601731601732	53.9255355755356	25.9462481962482	23.5015096015096	3.41515151515152	42.3589632589633	0.6	24.1635586635587
667	28.1259570494865	11.0077030812325	19.4612808759868	48.8038069773364	1	26.9850182497241	8.07901706137	0.867647058823529	0.476190476190476	0	2.93571428571429	1.56666666666667	41.468253968254	0.5	6.89103641456583	2.66666666666667	15.2686274509804	52.4127705627706	21.4630294542059	27.441341991342	44.9474407944996	0	24.6664629488159	10.1190476190476	20.8463203463203
668	21.251936951937	13.9469696969697	7.54268509268509	31.5186036186036	0	43.9402874902875	35.9662781662782	19.4691086691087	0.333333333333333	22.7126984126984	2.54102564102564	7.06666666666667	53.6391941391941	5.78571428571429	6.43956043956044	4.6492784992785	30.1968586968587	49.8547008547009	13.248556998557	35.5198634698635	40.5057942057942	20.8865800865801	41.2730491730492	0.285714285714286	9.42554112554112
669	5.96666666666667	20.3287878787879	31.0314213564214	12.5162698412698	6.15919913419913	28.5722222222222	11.7857142857143	0	25.5604617604618	4.22348484848485	0	23.3176767676768	30.1954545454545	0	12.3325396825397	11.4107142857143	3.44166666666667	3.6	26.7160173160173	63.7354617604618	0.458333333333333	29.7621212121212	14.577380952381	4.36515151515152	35.943253968254
670	14.6071428571429	10.4563492063492	51.7833333333333	36.0642857142857	6.70079365079365	10.4230158730159	30.6753968253968	6.05793650793651	4.38412698412698	8.24047619047619	0	16.1769841269841	80.9444444444444	1.61507936507937	0	6.95	43.4634920634921	23.6849206349206	14.3833333333333	40.052380952381	1	9.79761904761905	24.7388888888889	5.2968253968254	24.5031746031746
671	19.615873015873	0	38.131746031746	68.5365800865801	34.3960317460318	39.2731601731602	55.1882395382395	47.0367965367965	9.95959595959596	7.68888888888889	8.94444444444444	16.8318181818182	45.7222222222222	0	2.4	21.7318903318903	19.7238095238095	6.58253968253968	10.5976911976912	38.4176046176046	23.4547619047619	2.33419913419913	21.9923520923521	6.86904761904762	40.5707070707071
672	26.3212370962371	14.3436507936508	23.0995643245643	29.0689255189255	10.8394605394605	42.6852480852481	7.10860805860806	10.245115995116	9.3965811965812	0	0	57.579662004662	15.906746031746	4.95153735153735	3.87606837606838	35.7056388056388	27.7949161949162	17.2303724053724	14.1676434676435	38.2023421023421	25.6494422244422	2.02222222222222	14.5549866799867	18.694474969475	0.555555555555556
673	49.8874458874459	0	15.702380952381	84.1199134199134	20.2796536796537	28.7722943722944	59.9936507936508	46	0	13.1222943722944	0	0	92.6666666666667	0	24.9731601731602	23.231746031746	0.622222222222222	8.19134199134199	20.5897546897547	29.4786435786436	80.4955266955267	7.86666666666667	34.4223665223665	38.9532467532468	14.6310245310245
674	30.3412698412698	3.2786231884058	14.5046915644742	34.7159783453262	5.12391304347826	9.71269841269841	8.32698412698413	16.1539682539683	8.99839411795933	0	0	23.197619047619	51.3332258321389	0	3.99365079365079	2.06601731601732	17.5619619510924	31.456479390175	24.8881006674485	31.4685155424286	60.4772920316399	2.25303392259914	85.7296266535397	0	12.4179559570864
675	47.6054501054501	0.666666666666667	9.66713564213564	52.6908064158064	3.08566433566434	45.5966866466867	32.4689366189366	12.237876012876	3.93333333333333	15.2184676434676	0	47.0818181818182	79.5841991341991	0	1.13333333333333	20.1496336996337	24.852281052281	2.45833333333333	14.0305860805861	46.6347180597181	39.3196331446331	7.00238095238095	41.4920579420579	15.0316683316683	4.05833333333333
676	68.329859029859	11.1444444444444	11.4796536796537	11.9006438006438	4.23030303030303	19.6514874014874	40.9959318459318	3.9	0	2.76666666666667	0	12.6662698412698	16.9730685980686	1.33333333333333	3.70238095238095	16.925	0	12.6548562548563	25.0895021645022	46.1276917526918	25.4631618381618	3.33333333333333	36.6563436563437	1.60940170940171	15.0666666666667
677	8.00793650793651	68.2059523809524	85.7222222222222	24.4126984126984	7.52380952380952	47.1829365079365	6.03333333333333	2.7	2.51904761904762	3.04166666666667	0	37.1904761904762	71.6678571428571	5.76190476190476	5.78571428571428	1.3	81.6	44.1952380952381	11.5083333333333	21.1718253968254	2.5984126984127	31.825	46.1789682539683	15.0428571428571	32.8238095238095
678	35.3584415584416	7.81601731601731	4.96435786435786	33.7223304473304	13.0334415584416	18.2468975468975	21.9778499278499	4.28023088023088	0.9	0.4	0	25.3115079365079	1.06666666666667	17.4285714285714	0	11.6047619047619	2.9	22.4857864357864	19.4912337662338	22.141341991342	10.8771284271284	7.54253246753247	71.7485209235209	0.791666666666667	29.9107142857143
679	65.6214285714286	5.32857142857143	11.8047619047619	32.3142857142857	28.6880952380952	18.1380952380952	7.50952380952381	3.53333333333333	0	0	0	0.583333333333333	26.2666666666667	15.9833333333333	2.13809523809524	38.2333333333333	2.5	7.46666666666667	21.5880952380952	0.8	11.5880952380952	0.4	109.009523809524	6.5047619047619	0
680	22.9253191253191	4.66031746031746	12.8766233766234	26.176134976135	4.66031746031746	41.8232045732046	19.1644688644689	20.0856365856366	0.333333333333333	0	0	39.6888888888889	23.5042735042735	0	41.1487179487179	9.28229548229548	28.5653901653902	23.117094017094	10.8459318459318	51.1356754356754	40.8459151959152	8.72173382173382	41.475357975358	1.93333333333333	1.03003663003663
681	9.5997113997114	21.4530587833219	27.7860626215889	13.2177711177711	4.69001174264332	24.2140561193193	32.6352016404648	11.8307245386193	4.3657249183565	1.45374800637959	0	32.3353535353535	38.0011197866461	0	1.63730158730159	11.3677819256767	13.5340992340992	10.9961722488038	14.9430382483014	47.5605593237172	12.3638528138528	0.333333333333333	22.9459065788013	11.9313700918964	18.8040404040404
682	88.6891552891553	15.8125485625486	10.2757742257742	32.8338217338217	3.33333333333333	17.4516095016095	38.434188034188	17.0199023199023	0.5	6.56098901098901	0	30.8952380952381	49.595177045177	0	4.4	13.1776556776557	5.62222222222222	23.2193029193029	66.5780552780553	27.0038683538684	15.9935897435897	10.2134643134643	16.0743312243312	8.51101121101121	3.8047619047619
683	2.95	8.36885026737968	54.3695123503947	39.9861005008064	3.56666666666667	64.1926661573721	10.0050207961973	13.6176767676768	1.73737373737374	0	0	3.76666666666667	66.3944444444444	2.38333333333333	12.2174369747899	10.4443786605551	8.45218360071301	3.4	15.7690476190476	109.451829216535	13.3166666666667	0	37.6579619726679	0	63.952183600713
684	14.169474969475	34.8893772893773	11.0153846153846	52.269536019536	11.374358974359	28.4733821733822	6.22051282051282	8.12435897435897	0.333333333333333	0	0	46.9666666666667	18.0069597069597	6.01007326007326	10.3357753357753	2.3	10.1600732600733	13.0222222222222	39.1208180708181	58.0208180708181	3.4	11.3666666666667	18.082967032967	5.95555555555556	14.381684981685
685	47.9207292707293	4.152331002331	22.8013653013653	28.6231102231102	28.2921578421578	62.1523809523809	47.96336996337	0	1.33333333333333	12.1252747252747	3	5.49042624042624	27.133682983683	21.3782051282051	6.60952380952381	29.7454045954046	21.5267399267399	23.1967032967033	30.1388611388611	26.165367965368	32.997619047619	44.465651015651	56.4917915417915	0	48.2959706959707
686	25.2471284271284	10.235468975469	8.77991341991342	17.4115007215007	2.54975468975469	7.13333333333333	27.6707070707071	12.4113275613276	2.06666666666667	0	0	18.3761904761905	45.1918181818182	0	14.8533333333333	23.1266666666667	86.1622655122655	2.06904761904762	2.96904761904762	47.3471428571429	23.935367965368	22.9895238095238	43.9288744588745	0	7.54492063492063
687	54.6445165945166	16.9460317460317	22.6214285714286	17.9445887445887	13.989898989899	22.2945887445887	67.1191919191919	1.47222222222222	13.8761904761905	4.99365079365079	0	13.5634920634921	16.4825396825397	10.5206349206349	0	8.95642135642136	39.7341991341991	14.5238095238095	8.37070707070707	39.552380952381	11.8739538239538	8.06349206349206	35.2066378066378	1.73333333333333	67.5160894660894
688	67.0337766808355	24.2558663558664	18.5762622997917	24.7626706626707	11.7471861471861	37.7208268855328	12.9754944402003	19.8420889567948	3.15294117647059	0	3.00184619302266	20.870359052712	16.8747474747475	0.4	1.01764705882353	5.0540404040404	4.23951048951049	3.76904761904762	28.7501811913577	25.7482331394096	13.2649719561484	1.4	34.6846264846265	4.23272642390289	34.6249489073018
689	37.5441558441558	24.3120490620491	12.7730158730159	93.7652236652237	7.51839826839827	35.4155844155844	19.6748196248196	1.03333333333333	0.581818181818182	2.22222222222222	5.7510101010101	34.5620490620491	19.0914862914863	4.14935064935065	3.28268398268398	12.6809523809524	18.7661616161616	23.608152958153	29.7921356421356	20.3541125541126	26.2344155844156	2.58333333333333	23.9215728715729	2.33333333333333	32.0486291486291
690	24.0814701638231	7.77591460826755	9.64300144300144	35.3945845004669	0.867532467532468	57.1266912825736	65.6918831168831	1.91111111111111	0	1.125	0.285714285714286	14.1545518207283	48.41802054155	1.13333333333333	0.666666666666667	3.09920634920635	28.5855105678635	3.65833333333333	16.0285714285714	32.0560011883541	39.7934895170189	8.25809990662932	35.548907138613	0.783333333333333	41.9130718954248
691	40.7507936507937	9.9032967032967	18.6172771672772	77.1700854700855	6.02503052503052	17.5490231990232	63.2888888888889	1.33333333333333	1.02222222222222	0	0	14.2888888888889	13.897619047619	27.8857142857143	6.94236874236874	9.98705738705739	48.8059829059829	28.9872405372405	48.9006105006105	20.7864468864469	9.94603174603175	5.28229548229548	9.22698412698413	0.685714285714286	20.717094017094
692	23.1869352869353	2.81379731379731	2.48717948717949	68.4865911865912	9.97625152625153	28.7551892551893	24.6419413919414	2.68003663003663	0.4	0.991341991341991	0	8.12197802197802	29.3907814407814	4.84487179487179	4.01760461760462	9.63333333333333	0.444444444444444	34.6885947385947	51.3856365856366	37.5643800643801	84.3989343989344	19.855772005772	21.8759462759463	0	39.3584582084582
693	34.6	9.21111111111111	3.06666666666667	54.2380952380953	15.2777777777778	27.7634920634921	4.38888888888889	0	8.05555555555555	0	0	1.97777777777778	81.3015873015873	5.88571428571429	0	51.2857142857143	19.3936507936508	10.9666666666667	21.4333333333333	80.1904761904762	14.5222222222222	11.2301587301587	33.2222222222222	0	77.9888888888889
694	28.1041125541126	9.53333333333333	9.04148629148629	49.4695526695527	39.5946608946609	28.0564935064935	2.3508658008658	2.01753246753247	0.333333333333333	0	0	3.4049062049062	11.6666666666667	3	47.2441558441558	7.98809523809524	4.17460317460317	13.0714285714286	59.0296536796537	50.296176046176	26.9590909090909	0	33.9257575757576	3.73809523809524	1
695	20.6119897646213	7.13556618819777	40.8577808156755	57.658126668653	18.4859321964585	12.8144189144189	36.7231505336769	4.33931419457735	1.15800865800866	3.43048793311951	0	3.43048793311951	78.6374344953292	0	7.19902290691764	24.8923444976077	34.6742830269146	9.78664843928002	16.5440836940837	68.2914307914308	5.55656565656566	5.76110731373889	28.2592442645074	1.79935064935065	39.9532204637468
696	25.2476911976912	11.8246753246753	17.2165223665224	42.2	2.03030303030303	35.3501443001443	41.3226551226551	6.35757575757576	0.581818181818182	4.42308802308802	0	0	76.3343434343435	0	8.31717171717172	2.70555555555556	36.0702741702742	8.91839826839827	15.9741702741703	45.1495670995671	58.662987012987	5.53203463203463	80.4597402597403	2.18181818181818	35.1394660894661
697	31.6629120879121	15.1985958485958	12.3015262515262	23.9250610500611	0.666666666666667	57.0507326007326	25.8	10.1854700854701	2.06666666666667	0	0.4	8.65811965811966	80.5976190476191	2.96153846153846	7.59126984126984	8.38717948717949	15.7468559218559	9.48333333333333	14.8371794871795	34.2639194139194	24.8402625152625	0.733333333333333	33.7358974358974	3.88333333333333	55.0225274725275
698	37.4593434343434	12.2893079143079	8.30940170940171	39.069696969697	5.06601731601732	37.2245171495172	46.2139471639472	12.7735153735154	25.1312853812854	4.93181818181818	9.14102564102564	18.190737040737	22.9181457431457	5.44273504273504	0	20.6603535353535	26.0998917748918	12.8286435786436	36.3425047175047	53.481018981019	19.1844239094239	3.51197691197691	45.321805971806	0	24.4078865578866
699	9.46349206349206	15.9869769119769	23.5080808080808	20.2380952380952	17.7814213564214	26.5095238095238	30.5798340548341	9.01125541125541	9.97824675324675	1.80952380952381	0	2.84523809523809	53.3810966810967	0	5.98221500721501	26.7199134199134	3.7	9.56403318903319	45.457683982684	19.3905483405483	3.21904761904762	21.5469696969697	39.705772005772	1.88888888888889	25.7321428571429
700	65.7978354978355	25.4541125541126	17.55670995671	50.0329004329004	1.33333333333333	19.6508658008658	79.5714285714286	0	0	5.69134199134199	2.21904761904762	16.8151515151515	42.5525974025974	0	13.5383116883117	8.27619047619048	11.7294372294372	1.78181818181818	27.391341991342	55.6344155844156	28.4909090909091	6.80735930735931	37.8207792207792	17.3722943722944	20.4818181818182
701	12.165873015873	2.96349206349206	15.5858807858808	32.0739260739261	10.9897990897991	89.2092241092241	17.2952824952825	9.78720168720169	3.93333333333333	0	0	51.9976356976357	67.6063658563659	2.77777777777778	5.11904761904762	18.4751803751804	2.03333333333333	2.43434343434343	12.6717171717172	42.4370351870352	24.9804473304473	22.3959595959596	25.2142857142857	2.14141414141414	19.7114441114441
702	23.6269841269841	30.0690476190476	20.5555555555556	38.3103174603175	2.96666666666667	25.6547619047619	21.3015873015873	0.5	14.1380952380952	0	0	11.2968253968254	15.3269841269841	7.3	0.888888888888889	2.51904761904762	0.9	35.0674603174603	25.9626984126984	33.0634920634921	6.31666666666667	8.23333333333333	32.6992063492063	1.81666666666667	29.4857142857143
703	14.4279365079365	18.6784817034817	23.1052421652422	11.0262433862434	11.0955555555556	15.3003174603175	44.2139447589448	3.16666666666667	8.28579661079661	2.73333333333333	0	26.7269088319088	8.42456043956044	3.79789377289377	19.1443241943242	0.5	20.6363532763533	13.031344951345	34.1441021941022	22.5311993561994	21.4055603655604	10.4399062049062	10.7764021164021	4.32074074074074	20.0871854071854
704	16.38170995671	40.6495254745255	11.6043373293373	49.5928071928072	11.3210872460872	16.483041958042	36.497002997003	4.57152014652015	9.03693806193806	12.4281385281385	1	11.8750832500833	16.6857142857143	5.29816017316017	1.34848484848485	3.94015151515152	20.9970612720613	14.6607142857143	15.6113969363969	22.9313103563104	28.5252247752248	4.15040792540793	43.9308524808525	13.5519480519481	16.927380952381
705	35.9856937180467	23.6600987248046	10.0757203580733	40.0694080429375	14.9706567941862	23.3913860649155	38.9293373293373	12.6556423968189	9.22051282051282	1.7843137254902	0	24.9929217840982	84.7798701298701	3.84935064935065	1.05	13.4016816516817	12.0311688311688	16.4551076374606	10.4708438620203	37.6352588587883	22.2846907993967	9.33589743589744	31.447049029402	11.55	35.9733893557423
706	12.8487756687757	58.7433921633922	21.4396281496281	38.5650971250971	10.3988977688978	38.2879043179043	33.2596281496281	3.11344211344211	3.42460317460317	9.05693417693418	18.0012576312576	14.2386080586081	26.3483494283494	0.833333333333333	0.933333333333333	6.23333333333333	15.588788988789	4.43571428571429	31.1095238095238	59.3318192918193	19.5820002220002	6.4	7.10629925629926	1.41	51.3093362193362
707	9.64689754689755	8.46666666666667	34.3059163059163	25.996176046176	8.71933621933622	89.7367965367965	9.28968253968254	20.8930735930736	1.4	0	0	8.52943722943723	25.3269841269841	9.27619047619048	1.13333333333333	22.3184704184704	60.8636363636364	2.27619047619048	18.2487012987013	28.1430014430014	38.3756132756133	0.476190476190476	4.19689754689755	8.64386724386724	41.7369408369408
708	26.9881618381618	3.94393939393939	16.0576423576424	68.7748140748141	7.75909090909091	29.2334054834055	54.6213508713509	0.4	9.71666666666667	0	11.4190476190476	12.3492063492063	9.89206349206349	0.4	10.402380952381	9.04523809523809	3.56666666666667	18.1882395382395	19.2729881229881	46.1301753801754	43.3789987789988	4.71515151515151	11.1840048840049	11.0277777777778	55.5329892329892
709	60.603157626687	12.6362467597762	22.3995798319328	61.0283899107428	22.6264712411771	30.9270063270063	35.4820049231814	0	0	4.02777777777778	0	27.5981792717087	60.4874883286648	1.2843137254902	0.571428571428571	2.83333333333333	1.26050420168067	18.320642102995	8.71007326007326	32.2163003663004	32.0464346111405	8.92240896358543	48.506752071458	7.59152122387416	35.9199855699856
710	18.742735042735	12.0759462759463	9.4030525030525	39.5444444444444	8.27606837606838	32.7190476190476	45.4394383394383	5.62222222222222	4.66666666666667	1.08888888888889	0	6.66666666666667	62.8727716727717	0	12.1030525030525	1.31904761904762	20.7442002442002	6.63809523809524	8.24285714285714	65.9567765567765	14.0918192918193	8.59328449328449	48.1600732600732	19.0076923076923	34.0251526251526
711	41.7762126762127	4.93956043956044	10.7895104895105	42.6453823953824	11.9833333333333	15.5675324675325	30.5666666666667	14.4626484626485	11.3166666666667	0	0	37.189898989899	64.787296037296	16.3231102231102	0.981818181818182	2.1	8.80952380952381	19.6212565212565	7.22527472527473	57.2526862026862	18.1725274725275	7.47619047619048	51.2481906981907	6.09749694749695	24.6672161172161
712	28.7929075826135	8.61074481074481	4.20511841100076	18.6019984917044	10.0080316742081	36.1377255097843	3.98181818181818	6.99184149184149	0.953846153846154	4.9	0	6.31904761904762	35.3942923089982	3.12820512820513	0	9.40532212885154	21.7016008501303	20.7796745737922	16.9712503183091	53.7281489752078	31.2229339288163	5.42330022918258	5.36944444444444	0	17.3727471874531
713	50.8943977591036	0.95	45.8281045751634	22.9950046685341	91.5437441643324	17.2330999066293	2.24126984126984	13.8771708683473	11.665873015873	0.95	10.7557422969188	29.7430438842204	60.7515873015873	4.41190476190476	1.06666666666667	33.6077030812325	10.1729691876751	3.38571428571429	32.1710084033613	35.7932306255836	3.72955182072829	59.8693744164332	6.71526610644258	13.8229691876751	53.8246031746032
714	35.7380833992289	28.9199105160405	16.9290221989912	39.3196902684519	6	48.1487881915127	10.7106295149639	0	0	0	0	21.6792310544633	11.1361853832442	12.4178686466612	10.2274773386228	14.2073517126149	6.66452762923351	11.9766247168724	21.9613751401677	42.7338783679341	18.3637060565853	0	1.96666666666667	4.31711229946524	18.5818708982796
715	27.3210622710623	29.6634920634921	11.0730158730159	44.7749084249084	7.13095238095238	60.1454212454213	14.7021367521367	15.1238095238095	4.02503052503052	8.64603174603175	0	14.2920634920635	21.8305860805861	11.3825396825397	2.98229548229548	29.4894383394383	9.40952380952381	8.37063492063492	18.4642857142857	47.0468253968254	48.1476190476191	1.57142857142857	18.4166666666667	7.13638583638584	14.8538461538462
716	24.4661319073084	0.5	10.4997399659164	68.337460578637	0	31.2840536914066	15.1713286713287	13.467222483399	0	6.23333333333333	0	15.6882352941176	90.5923561732385	0	7.29362745098039	36.8132955280014	31.378431372549	5.21862745098039	22.5946078431373	20.8498545572075	17.6581834831835	2.56456043956044	92.0564920373744	0	25.3324577383401
717	29.5847466259231	28.5606060606061	33.7816144639674	21.9367965367965	9.76310160427808	48.0860453272218	5.63333333333333	0	11.321645021645	0	0	49.212987012987	86.5901706137	6.54285714285714	1.04848484848485	14.1014260249554	6.53529411764706	4.36753246753247	11.3325948561243	49.8981920040744	32.6607333842628	6.78714031066972	14.5507766743061	3.17058823529412	0.533333333333333
718	2.25555555555556	14.559595959596	30.6167388167388	23.1707070707071	15.8137085137085	23.639898989899	29.232683982684	12.2396825396825	21.2676046176046	0	0	5.42460317460317	56.3628427128427	1.28571428571429	0	8.13809523809524	6.64935064935065	22.9249639249639	12.7811688311688	54.5281385281385	16.1923520923521	3.72698412698413	17.2613997113997	0	85.9282106782107
719	11.2783272283272	11.7214357537887	8.67863606981254	30.8704553616318	11.8762622997917	41.4359082094376	53.4939021762551	0	6.99126984126984	3.2967032967033	0	27.3954248366013	32.7256482080011	0	14.6091036414566	11.1922502334267	9.88364935717877	49.7190009337068	17.3526323349853	35.8253968253968	0.7	0	35.7605688429218	12.2367018602313	30.9567226890756
720	25.0009265588213	6.36420217209691	8.0790404040404	48.9648078529657	14.9832858661806	14.2660059239007	18.7699020277968	6.707997265892	4.41190476190476	11.6325396825397	13.3967171717172	8.83253588516746	24.2922723475355	1.36363636363636	9.02379433432065	4.93142135642136	39.5753170805802	15.60670995671	27.2356782106782	83.089602794866	35.8516803372067	25.1702741702742	14.6694444444444	2.81666666666667	12.9636363636364
721	55.2579365079365	27.6603785103785	32.4278388278388	13.425468975469	13.5302197802198	71.9189588189588	59.1502775002775	8.48253968253968	0.8	2.36363636363636	0	7.13030303030303	44.3468198468199	2.71753246753247	10.647397047397	18.2160783660784	16.7996947496948	8.3059829059829	5.90238095238095	13.0412698412698	7.96904761904762	1.76190476190476	52.9592907092907	11.4973137973138	35.6877289377289
722	12.4199134199134	8.06515151515151	69.5127705627706	27.891341991342	13.6484848484848	4.43333333333333	36.9953823953824	2.06666666666667	8.16666666666667	3.42626262626263	2.28333333333333	24.1906926406926	24.3185425685426	1.13333333333333	20.8	3.44444444444444	44.7396825396825	0.581818181818182	10.3295093795094	51.5575757575758	34.7900432900433	1.59848484848485	19.354329004329	0	82.2522366522367
723	4.00526315789474	16.1984335839599	12.7033397888661	39.2048226627174	12.116341991342	45.5056770714665	13.4644622920939	11.4577770183033	0.4	0	0.75	32.0514411027569	24.6744512797144	14.0200899977216	6.96410533910534	15.3205513784461	23.3676046176046	3.55555555555556	19.6460317460317	33.1340320498215	68.0504215083163	4.31349206349206	89.8349946836789	0	7.26111111111111
724	16.4468253968254	22.4017316017316	25.5715728715729	5.81904761904762	8.5040404040404	30.8619769119769	6.45642135642136	6.21904761904762	7.35959595959596	0	0	15.2547619047619	31.6786435786436	0	16.9525252525253	3.48571428571429	12.9857142857143	8.63102453102453	33.098556998557	19.3532467532468	1.95238095238095	8.17878787878788	36.4733044733045	3.48571428571429	12.8293650793651
725	35.5953504012328	22.6827058562353	12.4069962717022	33.7634822693646	6.36153846153846	10.5489229724524	34.2127206127206	2.71960784313726	8.40066208301502	0	0	37.8988377635436	22.0834776334776	0.517647058823529	6.95549809667457	2.74126984126984	9.82717086834734	16.8559551559552	8.81649461649462	70.7904056727586	23.194338994339	9.84047619047619	33.7385447885448	0	40.0478965478965
726	45.4627428127428	18.2909978909979	11.0452602952603	14.5865800865801	8.08785103785104	32.7319347319347	46.4658230658231	13.7343434343434	1.42222222222222	1	0	35.6931457431457	27.8823676323676	2	1.82051282051282	3.86666666666667	9.83547008547008	15.9787878787879	18.7675324675325	29.7880452880453	7.51344211344211	9.04545454545454	51.4713009213009	7.07132867132867	14.4381895881896
727	27.3612440191388	28.5046783625731	2.11904761904762	28.8154325206957	1.44385964912281	13.9564213564214	13.7265436318068	33.2741626794258	8.4667350193666	0	0	26.5556770714665	15.9	4.5719298245614	3.81578947368421	1.95555555555556	20.6654970760234	41.8636363636364	37.0830409356725	29.4877192982456	28.3517961570593	3.76608187134503	26.7707070707071	1.81111111111111	47.7333333333333
728	54.1731601731602	1.9	2.48571428571429	36.2930014430015	7.56502941502942	28.9342213342213	4.51919191919192	14.5811188811189	0	0.666666666666667	0	34.6602675102675	1.18571428571429	7.13248973248973	21.6495171495171	56.9483072483072	30.0068986568987	16.2578366078366	25.0624764124764	28.0140637140637	44.3596625596626	0	22.7713286713287	0	0.833333333333333
729	31.0323102628366	43.7597943576891	12.3563755542703	19.4115519568151	9.79216374269006	34.1725660304608	36.6750183150183	0	6.25777777777778	0	0	0	30.9955555555556	26.7269005847953	1.42222222222222	12.6084377610693	10.6181569307885	32.7337626116573	22.482589807853	14.9542857142857	63.8608919735235	15.6962521688837	9.06958550221708	0	27.3738011695906
730	37.9011904761905	3.3047619047619	44.9043650793651	62.8837301587302	31.5865079365079	47.45	11.7103174603175	7.48333333333333	0	0	0	0	30.7333333333333	0	19.9543650793651	40.4595238095238	32.5253968253968	6.38611111111111	37.5190476190476	79.0551587301587	3.6	25.1833333333333	26.3944444444444	0	14.9650793650794
731	6.31233766233766	23.3298701298701	36.0237040737041	51.7963647463647	2.75	26.0503829503829	1.26904761904762	6.23809523809524	32.6233988233988	0	4.98717948717949	3.60067155067155	85.897113997114	0	30.5631035631036	5.08975468975469	26.2503552003552	5.36666666666667	17.2105783105783	70.3748140748141	19.2345099345099	33.9574037074037	15.0286435786436	11.3186868686869	12.7273171273171
732	45.0563492063492	0	47.0603174603175	66.6968253968254	12.015873015873	20.0238095238095	10.8690476190476	1.93333333333333	1.08571428571429	0	0	4.73333333333333	52.752380952381	0.783333333333333	8.65952380952381	55.0714285714286	18.1460317460317	2.9047619047619	24.284126984127	6.57142857142857	25.6777777777778	0.333333333333333	29.1063492063492	18.0079365079365	28.2269841269841
733	24.1163003663004	17.8791316526611	16.3245564892624	35.6865298100592	0	48.5769413592943	34.6197191697192	0	28.0801659125189	0	11.6843137254902	29.5967973203267	16.1739926739927	0.733333333333333	3.70098039215686	8.14087187322481	20.6249805749806	1.97435897435897	38.3956484691779	31.5021197756492	13.1800013711778	9.73111888111888	8.03214922332569	0.653846153846154	80.5921424980249
734	31.501221001221	0	14.0674208144796	31.501221001221	20.7746031746032	55.1619374089962	28.9748153806977	0	5.53956043956044	14.0797385620915	0	32.2366946778711	49.3866946778711	0	1.05	19.4332442067736	13.0599511599512	10.6490375637434	7.3491563991564	42.4979680450269	55.0604944075532	52.2537217684276	18.5675579322638	4.41515151515151	12.4398098633393
735	19.0118048618049	10.2117549117549	8.72606837606838	27.9767621267621	11.0450882450882	22.868031968032	35.2214285714286	13.6887168387168	7.76324786324786	2.35384615384615	0	31.8551892551893	7.02460317460317	3.6	18.9333333333333	7.04126984126984	9.62222222222222	18.2702908202908	9.62284382284382	56.0210123210123	22.8957264957265	13.7130758130758	17.8960761460761	8.82435897435898	49.8132478632479
736	62.882683982684	9.40476190476191	24.7143578643579	36.023088023088	0.5	7.43571428571428	73.3349206349206	5	17.1309523809524	18.3285714285714	14.9285714285714	26.3873737373737	80.8518037518038	2.06666666666667	0	14.065873015873	4	23.2175324675325	23.2175324675325	21.1541125541126	32.7582251082251	28.530303030303	26.1002164502165	55.5953102453102	10.3714285714286
737	26.1419524919525	14.8989121989122	17.7342712842713	26.1419524919525	0	68.3608669108669	20.690231990232	0.285714285714286	0	0	0	8.2014652014652	98.9370074370074	0	7.28571428571428	1.88717948717949	3.0547619047619	53.6474691974692	46.5025752025752	48.5207070707071	80.5100066600067	1.22626262626263	99.9729492729493	0	0
738	34.958681680165	9.23883408435838	13.073121202469	33.854304575788	5.12095845331139	45.0492040662757	26.2955116778646	3.71120448179272	5.67991718426501	0	0	11.5119897011201	13.4135076252723	5.09632200706369	3.09420289855072	10.8368748898161	7.11086956521739	8.22586367880486	16.906164833083	21.0503881478945	67.4095280536457	6.0172992868645	18.3674246942789	9.99156012832483	23.9862670837735
739	38.5644383394383	0	13.5799145299145	28.5525641025641	29.6591575091575	29.0616605616606	18.4664224664225	5.49047619047619	0.666666666666667	0.4	0	26.8600732600733	91.1180402930403	3.34444444444444	14.35	13.8039682539683	34.5861111111111	14.0261904761905	22.5772588522589	24.5419413919414	13.0079365079365	5.18650793650793	18.3986874236874	6.21269841269841	29.5448412698413
740	11.8382395382395	0	27.5088744588745	68.312987012987	38.0404761904762	70.1952380952381	11.1047619047619	0	7.67142857142857	0	2.4	72.1436507936508	78.9309523809524	0	27.1509379509379	12.9151515151515	2.34545454545455	11.4852092352092	41.6202741702742	24.5772727272727	26.3478354978355	10.262987012987	11.7090909090909	10.1388888888889	37.3002886002886
741	17.5571428571429	55.0857142857143	4.97142857142857	30.8190476190476	1.43333333333333	19.1547619047619	51.65	1.58571428571429	42.9428571428571	0.333333333333333	0	5.70238095238095	21.6619047619048	5.16666666666667	4.3	10.65	0.4	6.67142857142857	18.2071428571429	13.1404761904762	2.66666666666667	11.2714285714286	38.4285714285714	13.2047619047619	60.9952380952381
742	9.45067155067155	0.622222222222222	63.2974192474192	98.8204351204351	3.43419913419913	41.8868908868909	18.0779442779443	6.43333333333333	1.4	0	0	14.851221001221	41.5172383172383	6.66666666666667	7.27142857142857	30.1942002442002	4.5	2.4	4.4	69.7847707847708	2.9	25.2986013986014	21.8707792207792	7.1468253968254	9.77515262515263
743	9.78384360737302	26.7317290552585	3.34298642533937	54.5586779233838	1.9508658008658	28.9043139866669	27.2186793598558	2.1748545572075	11.280303030303	2.48717948717949	0	7.11111111111111	67.684965034965	4.73181818181818	2.53333333333333	19.5825396825397	2.51904761904762	39.7207325354384	78.6791261026555	28.4367815191345	15.8160173160173	11.6932675167969	24.6815641874465	0	8.37626262626262
744	14.5190476190476	16.6136363636364	3.86111111111111	77.7391053391054	3.61904761904762	52.9676767676768	48.7777777777778	26.9256132756133	1.83333333333333	0	0	0	70.3214285714286	1.77777777777778	19.3444444444444	8.60324675324675	50.3675324675325	21.246176046176	18.5547619047619	61.4469696969697	2.25	2.69444444444444	56.1651515151515	10.5484848484848	19.8232323232323
745	58.116577540107	14.2343391902215	8.92193884546826	27.133893557423	2.13333333333333	55.0425163072222	22.3347740494799	11.3098695422225	5.41038961038961	0	0	4.85098039215686	71.9725382460676	5.5	5.83333333333333	3.88809523809524	40.3055278055278	2.04102564102564	39.3943370355135	57.6982331394096	12.3799367299367	9.47857142857143	23.3099341834636	1.32857142857143	11.3812834224599
746	16.8134920634921	20.8801587301587	23.1714285714286	24.2047619047619	10.7472222222222	39.131746031746	14.0380952380952	13.9134920634921	4.1	0	3.83333333333333	42.5849206349206	46.0710317460317	0.75	5.03571428571429	8.31349206349206	13.8607142857143	5.8	8.81904761904762	36.127380952381	21.9023809523809	10.0071428571429	34.4761904761905	4.16666666666667	43.2515873015873
747	36.9583099906629	24.7287114845938	31.2769671504966	45.654367201426	0.75	26.8745564892624	41.0516594516595	2.49848484848485	32.361815635345	21.5084542908072	1.33333333333333	44.5502164502165	40.1175324675325	0	0.4	26.0847593582888	0.9	11.4903149138443	35.4821449792038	41.3521475256769	16.5960572107631	14.7296494355318	17.9437950937951	5.85751633986928	35.4992063492064
748	42.2487179487179	5.91630036630037	5.91272893772894	48.6350233100233	5.12142857142857	27.7757742257742	22.9787962037962	9.95238095238095	0	0.785714285714286	0	39.3169413919414	50.6448634698635	5.72142857142857	1.4	13.7183982683983	33.1659673659674	1.69166666666667	34.1225108225108	31.6406926406926	39.6165168165168	1.125	21.9841491841492	3.125	39.4
749	10.4152236652237	64.7909035409035	36.9195027195027	36.6333777333777	0	16.9214507714508	13.8675324675325	3.18809523809524	6.23559218559219	4.32693417693418	0	15.8520202020202	37.6327505827506	0.5	9.33705738705738	21.0054334554335	8.27546897546897	30.5489121989122	34.3610334110334	25.7248917748918	42.3147130647131	5.18102453102453	13.045066045066	0.542857142857143	6.38015873015873
750	56.8212582957281	1.6678281068525	24.7400025095677	49.7326054821813	4.6428281068525	34.4954779578852	32.4752014922747	6.24390243902439	4.99097022336683	1.44689754689755	0.333333333333333	9.00338164251208	19.3675652908421	1.05589430894309	0.666666666666667	16.6312494739854	1.33695652173913	10.9380598899157	13.2824235385211	12.2940263489309	20.2433643739317	4.61978319783198	15.188666853354	12.8649796327156	30.9166767661465
751	47.4266233766234	12.9943223443223	14.6065157065157	16.6374458874459	0	35.4803252303252	10.2255411255411	6.49220779220779	1.56666666666667	0	0	11.6604617604618	29.9665667665668	1.82857142857143	19.8989621489621	2.01515151515152	46.491341991342	13.0809967809968	67.9407092907093	70.3629315129315	33.2228160728161	12.3635364635365	27.5898212898213	0	4.14848484848485
752	25.3251209574739	0.944444444444444	26.2032955606485	24.021802054155	26.0753968253968	26.2032955606485	21.45	4.17565571683219	16.3106060606061	0	0	3.06666666666667	41.2164629488159	3.21515151515152	12.821802054155	5.15919913419913	53.802380952381	19.6555322128852	12.1925324675325	47.7663907987437	17.2360644257703	11.0029411764706	34.2438439011968	27.7836834733894	30.127731092437
753	33.9135642135642	17.6546536796537	21.1130952380952	26.5516594516595	7.03571428571428	11.6799062049062	41.7484126984127	21.9343434343434	17.2984126984127	11.0690476190476	4.53333333333333	19.7234848484848	56.4702380952381	0	0.333333333333333	8.38181818181818	17.5279220779221	18.1666666666667	24.3204545454545	64.1006132756133	15.1488095238095	5.43333333333333	11.7564213564214	7.7	14.4047619047619
754	31.549912660439	27.4824175824176	11.2136086136086	39.4276512960723	0	28.9866408445356	16.9650641755905	31.2908103592314	1.86666666666667	2.12041467304625	0	42.1839213418161	39.116412242728	0	1.58571428571429	19.7404647983595	20.8962750699593	6.7173011199327	12.4429789508737	81.4910925331978	33.4778919910499	0	40.8421423605634	3.79482359745518	20.8077948367422
755	29.7730158730159	3.61601731601732	3.65079365079365	47.3844155844156	2.66666666666667	66.0995670995671	7.74848484848485	2.17777777777778	7.88023088023088	0	0	5.44444444444444	11.1507936507937	9.85555555555555	5.6049062049062	23.5024531024531	3.76753246753247	41.5802308802309	33.5468975468975	52.2666666666667	26.9937950937951	0	36.6412698412698	6.64848484848485	44
756	3.56209150326797	18.3952635599694	1.56209150326797	73.6707070707071	11.8811391223156	76.0124225447755	30.2827264239029	0	2.68571428571429	5.91666666666667	0	0.666666666666667	78.1721330956625	0	3.78333333333333	43.0020881079705	10.6214285714286	57.6063322298616	9.53377896613191	38.5999108734403	1	26.6269671504966	12.2499108734403	0	24.1686274509804
757	23.4038528138528	6.21878787878788	23.834025974026	18.6623809523809	5.57030303030303	34.2236796536797	53.2024242424242	6.80649350649351	0	0	0	0.48	28.7571428571429	6.28	2.45619047619048	11.0298268398268	24.6264935064935	11.1333333333333	8.41	27.2666666666667	18.7194805194805	4.09523809523809	34.9755411255411	9.44545454545454	30.402683982684
758	24.1779057859703	12.4120327700973	30.4457245263697	31.4053507424475	4.75307219662058	37.6351766513057	52.8715565796211	0	10.9309523809524	0	0	19.8285714285714	45.8928571428571	0	28.9199692780338	8.59129544290835	23.8766769073221	2.48333333333333	20.5158986175115	70.8582949308756	3.05465949820789	5.57982590885817	41.7383512544803	1.4952380952381	78.5332565284178
759	34.047156111862	9.42249580484874	18.0610644257703	49.1290963938023	6.22436974789916	36.771021135727	33.1046652693712	12.4311688311688	7.68571428571428	2.01904761904762	1.01904761904762	8.55788655788656	21.9100637924167	5.33116883116883	0.285714285714286	7.1983127983128	5.88268398268398	23.426636108989	26.2297108120638	24.0787878787879	11.7863358863359	2.20940170940171	8.84042624042624	9.63164613164613	40.7163777399072
760	34.8731102231102	8.17142857142857	8.66825396825397	26.461926961927	14.7309523809524	35.2302308802309	21.92775002775	7.44578754578755	3.97619047619048	3.83181818181818	0	26.3808302808303	19.6076923076923	3.65238095238095	8.44379509379509	31.1809523809524	24.3034632034632	3.28804528804529	23.9451881451881	48.5221223221223	15.9811355311355	13.4283993783994	42.4179598179598	0	27.5305860805861
761	18.7269841269841	6.26974136974137	17.8635364635365	33.6474969474969	12.51332001332	98.0045177045177	11.2532467532468	23.121645021645	0.5	0	0	1.56666666666667	91.8292374292374	0	0.9	16.2350871350871	30.86891996892	3.54848484848485	12.3138528138528	81.8269064269064	4.69220779220779	1.27705627705628	52.9862137862138	0	30.0548784548784
762	22.0222222222222	19.8019607843137	5.96862745098039	17.0666666666667	6.56666666666667	20.4654528478058	26.7843137254902	4.33333333333333	14.9019607843137	0	0	15.0928104575163	17.6352941176471	7.50793650793651	5.22222222222222	36.6196078431373	21.3196078431373	22.2739495798319	22.5608776844071	26.0053221288515	5.25098039215686	5.90336134453781	13.8333333333333	6.73333333333333	50.1301587301587
763	47.6549062049062	38.2073593073593	0	54.5717171717172	3.86904761904762	7.16594516594516	32.5391053391053	8.93737373737374	2.96666666666667	0	0	22.7025252525253	28.365873015873	1.33333333333333	29.0349206349206	4.93506493506493	71.2484126984127	34.3596681096681	10.1001443001443	72.0774891774892	19.838961038961	59.9777777777778	10.0134920634921	0	42.1002164502165
764	4.32222222222222	41.0655067155067	24.8362637362637	29.4015873015873	8.9982905982906	16.9379731379731	29.2282051282051	13.7235653235653	17.9269841269841	0	0	12.0538461538462	81.0649572649572	8.31587301587301	5.22527472527472	8.90476190476191	37.2870573870574	3.22460317460317	10.0880952380952	66.7746031746032	26.174358974359	0	36.3726495726496	6.11971916971917	45.953601953602
765	14.3131024204554	15.3855921855922	9.97833800186741	28.5684173669468	5.83968253968254	34.3064892623716	37.0112637362637	24.7369352869353	2.13333333333333	1.4047619047619	0	14.2144257703081	10.0813258636788	2.15384615384615	3.18888888888889	14.5747324570854	4.03333333333333	13.9681085254615	22.55057997558	25.5264418587948	54.2290167348991	18.3531746031746	10.122619047619	9.2746103569633	12.0509803921569
766	55.3547619047619	9.12460317460317	10.0071428571429	56.7674603174603	9.5	39.1825396825397	34.4571428571429	2.35238095238095	6.4	0.285714285714286	0	19.3880952380952	19.968253968254	0.285714285714286	0.285714285714286	5.4	1.28571428571429	2.28333333333333	7.77460317460318	55.0825396825397	53.5619047619048	10.5666666666667	22.0579365079365	7.94920634920635	58.6785714285714
767	40.2865079365079	48.7436507936508	26.3095238095238	14.6460317460317	0	19.1063492063492	17.3674603174603	2.28571428571429	8.25714285714286	0	0	32.5095238095238	21.7293650793651	3.36111111111111	5.91904761904762	11.1444444444444	5.36666666666667	2.87142857142857	20.7849206349206	64.0134920634921	12.9222222222222	0.4	15.8825396825397	29.4269841269841	6.66587301587302
768	44.1179900508848	7.58809523809524	19.8264874014874	36.8788201564517	5.75067155067155	39.4875194980458	7.03026315789474	5.53026315789474	0.666666666666667	0	2.78888888888889	38.8948364500996	26.4555555555556	0.833333333333333	9.33688708951867	25.2388035940668	3.08537193800352	3.86733821733822	12.0077485380117	34.252644285539	35.8246830654725	2.76256492045966	20.5207824339403	10.9204514783462	18.3333333333333
769	42.4579365079365	3.67777777777778	19.941341991342	34.0437229437229	2.41666666666667	20.2230158730159	6.72857142857143	24.5493506493507	4.27777777777778	0	0	23.666810966811	13.1357142857143	0.5	6.10079365079365	5.00952380952381	30.1468253968254	18.9129148629149	47.6406204906205	67.6342712842713	41.2844877344877	0.915151515151515	22.0898268398268	0	22.6468975468975
770	28.3649350649351	4.04545454545454	7.80238095238095	28.3649350649351	0	40.7930735930736	28.7757575757576	15.1564935064935	6.51940836940837	10.7571428571429	0.5	7.5	45.8596681096681	9.21904761904762	10.7224386724387	24.9898268398268	14.2787878787879	19.7341991341991	22.9059884559885	13.8380952380952	15.5978354978355	7.23809523809524	35.7693362193362	0	37.2670995670996
771	31.744733044733	17.8766233766234	15.5429292929293	15.7209235209235	14.7493506493506	8.72157287157287	39.0017316017316	23.9803751803752	0	2.88888888888889	0	15.0604617604618	28.5839826839827	8.16666666666667	7.92222222222222	2.18181818181818	7.76515151515152	31.2440115440115	9.17474747474748	50.3924242424242	31.3250360750361	1.26666666666667	30.5410533910534	9.37229437229437	26.7763347763348
772	24.9607214680744	12.9654761904762	26.9021816418875	32.9525629599159	11.5982331394096	16.6542957042957	35.6884948384948	1.79166666666667	0.987179487179487	1.002331002331	0	8.96810852546146	43.9607425254484	0.633333333333333	1.34848484848485	14.6504686489981	4.99536737772032	22.4255332902392	11.0167459990989	38.1385785782845	34.4255217005217	0.8	53.7673054070113	0	17.3666666666667
773	24.4916305916306	25.9152958152958	32.4976911976912	57.1059163059163	2.77142857142857	13.7247474747475	5.35555555555556	34.9612554112554	1.46666666666667	0	0	22.9352092352092	69.0047619047619	0.666666666666667	3.03030303030303	4.66666666666667	3.57777777777778	17.3842712842713	17.3842712842713	85.5877344877345	30.1689033189033	7.64935064935065	12.1042568542569	0	83.5496392496392
774	6.67467532467532	21.3928932178932	0	33.9922077922078	14.4533189033189	18.8605339105339	38.3037157287157	6.5508658008658	21.0775252525253	9.08333333333333	0	40.1094155844156	40.0710678210678	0.666666666666667	0.822222222222222	18.3790404040404	53.7137085137085	5.29285714285714	21.8430014430014	34.9442640692641	35.9011544011544	2.09166666666667	11.627380952381	5.98181818181818	8.16666666666667
775	30.4294594294594	5.15238095238095	6.46666666666667	78.7427294927295	21.9128427128427	71.1333055833056	12.7686813186813	11.582967032967	1.56666666666667	0	0	6.03333333333333	73.1660173160173	5.81601731601732	3.73333333333333	48.4571872571873	9.14141414141414	23.8921078921079	15.8857364857365	11.8281385281385	36.7101398601399	5.34578754578755	20.8160395160395	4	3.41904761904762
776	43.4276057276057	11.8277777777778	23.6331335331335	38.6396825396825	1.78888888888889	59.6378954378954	40.9283494283494	1.63809523809524	0	0	0	13.6237595737596	21.552281052281	3.25238095238095	2.15384615384615	15.9595238095238	7.7	0.666666666666667	28.0880952380952	33.3380952380952	69.3697191697192	4.46899766899767	23.1618048618049	13.9848706848707	79.1585303585303
777	69.9058441558442	11.738961038961	4.28571428571429	30.3295093795094	0.7	8.41515151515151	66.9075757575757	31.0805194805195	1.44848484848485	5.11515151515151	12.1176767676768	34.3868686868687	53.6369408369408	0	0.933333333333333	6.76666666666667	15.9151515151515	16.9041125541126	97.8877344877345	17.5833333333333	12.902380952381	7.9047619047619	1.1	3.60238095238095	36.431746031746
778	8.0955488955489	23.9002331002331	22.9560772560773	39.9890331890332	10.484632034632	6.8971361971362	21.9724386724387	16.4091852591853	3.56666666666667	0	0	18.0889110889111	14.547619047619	1.47619047619048	5.94020979020979	8.80831945831946	8.92267177267177	19.090737040737	10.902331002331	59.7272172272172	20.8569264069264	14.9973304473304	9.39922854922855	1.87619047619048	79.0951659451659
779	18.8247474747475	2.33333333333333	6.92435064935065	59.9953490953491	3.95	33.4833777333777	32.996472971473	0	0	1.61904761904762	0	7.48658008658009	78.7307664557664	11.2507936507936	0.571428571428571	6.05873015873016	21.5954850704851	12.9934787434787	35.4179237429237	21.1902958152958	40.6132034632035	0.476190476190476	49.2837107337107	1.96666666666667	18.2380674880675
780	19.1110112110112	0.4	30.8363580863581	39.2585081585082	8.96649461649462	29.7204850704851	5.77460317460317	29.7555555555556	8.73520923520924	0	5.25238095238095	72.885347985348	33.643956043956	4.13333333333333	24.6062271062271	40.424358974359	20.29111999112	37.353663003663	20.7087301587302	59.4952380952381	26.4808025308025	7.88095238095238	24.2039183039183	4.03571428571429	30.0460317460317
781	21.6713477698772	34.1616444013503	17.1095651080945	45.5200998348057	1.31764705882353	22.51336996337	23.7611524096818	6.10833333333333	4.47142857142857	0	0	11.8057422969188	24.0909987071752	6.32051282051282	10.1491560726855	3.35891690009337	49.1166666666667	21.3103785103785	17.3867557279322	54.0456043956044	42.9221108956403	0	43.4388044961574	10.2734539969834	9.14631006248653
782	15.1761904761905	27.2695970695971	26.6713064713065	21.6365079365079	12.9721001221001	39.2928571428571	15.1038461538462	36.6601953601954	3.67142857142857	0	6.90079365079365	20.4674603174603	10.1022588522588	9.49181929181929	3.92698412698413	4.08888888888889	16.9931623931624	19.6686813186813	34.0140415140415	41.3131257631258	26.1410256410256	3.45940170940171	14.6428571428571	16.0934065934066	6.24206349206349
783	43.5885059385059	15.2042957042957	2.03333333333333	30.3136974136974	1.71904761904762	21.0282051282051	23.3342102342102	14.311988011988	0.866666666666667	0	0	1.68333333333333	32.4106948606949	3.88888888888889	0.866666666666667	5.80769230769231	60.0652847152847	48.241230991231	11.6960317460317	49.8827838827839	20.7705461205461	0.555555555555556	39.8705960705961	0	53.8607448107448
784	35.237345987346	9.19761904761905	10.3	74.8572594072594	15.9103396603397	40.7870795870796	7.57380952380952	0.742857142857143	0.4	5.52673992673993	0	8.09340659340659	10.1564935064935	18.5165168165168	0.666666666666667	20.2377289377289	9.91515151515152	7.06839826839827	10.7333333333333	63.1752247752248	22.5805860805861	10.8758241758242	4.3	7.16190476190476	5.98571428571429
785	9.86031746031746	0	31.4442666029623	74.9743881722143	42.8525879917184	10.6388331475288	40.5407469342252	0	13.1708207251685	17.8893374741201	2.4	4.93571428571429	35.45	25.0122312470139	35.0037904124861	52.033988957902	31.6776397515528	1.72142857142857	83.3335642618251	20.0966847162499	26.5741360089186	0	10.0482720178372	0	36.3412512608165
786	18.569474969475	28.7911477411477	7.66666666666667	57.0797924297924	1.41904761904762	70.4828449328449	3.75952380952381	3.75952380952381	4.79487179487179	0	0	2.28571428571429	70.3428571428571	3.94126984126984	9.33333333333333	14.1396825396825	15.3981684981685	5.89007936507937	23.322619047619	53.4166971916972	7.93296703296703	2.6547619047619	82.6749084249084	39.2107142857143	47.1333333333333
787	24.2862859362859	9.86981351981352	9.13296703296703	42.8922910422911	2.06666666666667	23.2492673992674	6.23963258963259	20.9463924963925	1.41515151515152	0.666666666666667	0	29.9475912975913	14.3655788655789	5.53585858585859	1.99292929292929	5.41515151515152	7.72619047619048	6.93665223665224	36.6339993339993	38.4866744366744	55.2732378732379	37.2447496947497	19.0771672771673	6.09908424908425	0.5
788	34.9773015873016	4.35555555555556	14.7730158730159	21.2773015873016	4.35555555555556	34.3639682539683	2.35539682539683	0.285714285714286	2.06968253968254	3.75	0	7	116.282380952381	2.61904761904762	12.7468253968254	0.666666666666667	27.8225396825397	6.24507936507936	81.7850793650794	15.2203174603175	24.5107936507937	64.8271428571428	41.5414285714286	0	16.1692063492064
789	35.7644244644245	4.32323232323232	16.9614219114219	28.0625485625486	6.60735930735931	47.0019647019647	20.6097125097125	4.44134199134199	2.71601731601732	1.61111111111111	0	30.0592685092685	7.96969696969697	9.64131424131424	10.5395326895327	5.34372294372294	35.0910866910867	14.7049506049506	9.62409257409258	18.0224775224775	29.0219336219336	12.9607947607948	18.3480741480741	8.71847041847042	43.8554501054501
790	14.0279220779221	3.04273504273504	27.3657120657121	41.8886890886891	2.14273504273504	66.718475968476	28.5542735042735	11.0872016872017	4.46753246753247	0	1.73333333333333	11.9000222000222	36.5644022644023	6.09307359307359	7.41018981018981	19.2471972471972	40.4344044844045	8.7984126984127	27.8741314241314	53.0289044289044	38.8641858141858	6.91966921966922	38.2873570873571	0	69.5494394494394
791	29.1705128205128	2.60808080808081	5.35656565656566	107.416378066378	2.60808080808081	40.3737318237318	24.0961038961039	6.94141414141414	0.5	0	16.9238095238095	3.23248973248973	18.6121212121212	3.98248973248973	6.17765567765568	4.49848484848485	16.7058608058608	10.5705128205128	25.9609612609613	38.5197635697636	15.4445887445887	1.15384615384615	33.0579587079587	3.14102564102564	36.9475635475635
792	26.3650793650794	23.1190476190476	36.75	58.45	9.02857142857143	26.1230158730159	45.3452380952381	6.26269841269841	0	2.8	0	23.4555555555556	87.4714285714286	3.05238095238095	11.365873015873	10.1880952380952	18.9079365079365	45.8952380952381	18.0706349206349	32.3007936507937	2.83571428571429	24.5738095238095	27.9888888888889	23.8373015873016	39.8126984126984
793	17.5287046287046	10.4250305250305	24.3558275058275	48.8662115662116	0.333333333333333	42.8138861138861	35.1986180486181	0	2.73982683982684	0	1.51904761904762	0	50.251282051282	0	1.37912087912088	18.3464091464091	13.8002553002553	2.21038961038961	17.1124542124542	61.3947052947053	3.2986013986014	2.05384615384615	48.2748140748141	1.14285714285714	48.9547785547786
794	13.9230602730603	26.7236596736597	45.1828088578089	19.1271006771007	9.95021645021645	15.3910977910978	7.37839105339105	17.4704545454545	0.8	0	9.53526751026751	21.1055555555555	52.5764790764791	0	7.05681818181818	7.08571428571429	14.969474969475	11.759595959596	100.974827949828	53.4859390609391	58.1757881007881	0.25	37.9920357420357	7.08571428571429	46
795	65.0780120464331	39.381338836602	27.3608277687225	35.6002696134275	0	30.646176046176	35.3784525416104	4.63888888888889	2.4	0	0.476190476190476	19.7885964912281	15.3494152046784	3.41666666666667	0.4	11.0387700019279	14.7138694638695	0.876190476190476	18.6668048325943	59.906768377821	69.2651176309071	63.7678780284043	14.4818792318792	0	31.3678873757821
796	9.72626262626263	21.009595959596	35.9264790764791	9.72626262626263	3.73333333333333	28.780303030303	13.6777777777778	20.7833333333333	4.73571428571428	24.4580808080808	0	15.5333333333333	76.9527777777778	2.93888888888889	11.6333333333333	9.51071428571428	13.7356060606061	9.74213564213564	42.5092712842713	66.8100649350649	26.1630952380952	0	23.05	1.80555555555556	23.0580808080808
797	30.2325840825841	25.0889194139194	55.5010989010989	48.3088245088245	0.5	84.4832334332334	9.77229437229437	21.3672161172161	0.681818181818182	0	14.9255494505495	4.37462537462537	58.2383116883117	0	0.333333333333333	10.2833333333333	34.6567765567765	6.21428571428571	35.3129953379953	30.6541125541126	22.2629953379953	2.87142857142857	8.21456043956044	10.560989010989	13.1607142857143
798	13.2954351204351	9.91651681651682	40.5987345987346	32.5221667221667	26.6846486846487	51.3641525141525	46.9110056610057	6.03712121212121	1.73333333333333	0	0	3.84126984126984	21.3775696525697	11.0159451659452	1.34848484848485	19.3356865356865	42.1187035187035	12.5657509157509	4.87698412698413	17.7710317460317	1.35238095238095	5.62884615384615	49.1889110889111	10.0090492840493	44.5062715062715
799	48.1690476190476	17.3444444444444	4.21111111111111	14.5555555555556	36.1888888888889	44.7055555555555	37.1047619047619	1.42222222222222	1.4	10.9	0	11.8214285714286	22.8777777777778	3	1.57777777777778	16.5944444444444	10.2190476190476	7.97777777777778	13.4777777777778	45.418253968254	24.4079365079365	1.56666666666667	26.5380952380952	4.53333333333333	5.98809523809524
800	31.5325840825841	12.6995670995671	27.693450993451	20.7944888444888	1.51515151515152	20.5769563769564	17.4428571428571	23.7126984126984	20.8466255966256	3.67857142857143	17.9811688311688	25.0942224442224	53.5404928404929	6.1968253968254	0	5.02527472527473	31.4770562770563	0.685714285714286	26.7928071928072	39.6785436785437	10.6	1.98571428571429	47.0793650793651	7.72301587301587	39.6468475968476
801	40.6883838383838	0.75	56.088961038961	20.839898989899	17.2904761904762	32.0970418470419	57.0585858585859	7.88593073593074	0	6	0	5.73333333333333	64.5939393939394	2.71515151515151	0	18.188961038961	21.4352813852814	9.8469696969697	15.5183982683983	78.92113997114	41.1365800865801	1.31753246753247	41.5319624819625	0	16.3614718614719
802	11.9177489177489	3.95093795093795	18.8520202020202	11.8073593073593	24.9313852813853	11.9177489177489	20.9818181818182	57.3685425685426	13.2857142857143	0	0	38.5121212121212	23.3904761904762	5.83333333333333	6.27777777777778	24.3357142857143	44.2880952380952	24.2621212121212	5.63975468975469	25.2707070707071	51.1868686868687	0	14.3064213564214	0.333333333333333	17.35
803	30.8685425685426	2.63333333333333	28.868586968587	50.465367965368	2.63333333333333	40.9899933399933	20.6333333333333	6.60793650793651	2.5	2.57142857142857	0	1.66666666666667	94.4109335109335	11.9649572649573	0	1.18571428571429	23.8958152958153	42.4172383172383	15.4403762903763	28.4730380730381	18.7233211233211	0	50.2155289155289	1.17606837606838	53.658485958486
804	19.3756132756133	0.666666666666667	14.5451381951382	14.2207792207792	0	78.8869713619713	41.7302752802753	20.6893162393162	1.45079365079365	0.4	0	8.56839826839827	46.9592657342657	2.65873015873016	3.81237373737374	6.24126984126984	7.55079365079365	21.6058025308025	12.1074175824176	11.4790404040404	18.3948412698413	0.810714285714286	45.0084720834721	7.11565101565102	21.7216755466755
805	31.3534632034632	30.197619047619	22.2185425685426	67.1337662337662	17.8599567099567	24.3677489177489	21.7928571428571	4	13.6738095238095	16.2849206349206	0	25.1134920634921	71.5222222222222	0.666666666666667	5.48888888888889	5.77157287157287	10.4382395382395	8.84444444444444	21.7820346320346	47.3119047619048	24.3518759018759	12.2888888888889	20.3352092352092	13.0828282828283	4.11904761904762
806	32.8195295588485	22.5029304029304	10.0475185289427	43.2676017480971	3.54935064935065	55.8082817423375	34.0054436447625	2.40472839853645	0.9	1.01904761904762	0	1.702331002331	16.7703425229741	5.9030525030525	1.52051282051282	5.21733821733822	8.49275148655954	8.26255031518189	31.7565854853781	3.58571428571429	38.5624904850911	18.672948860565	23.4015925251219	7.77899877899878	26.0483584183275
807	13.6649572649573	0.4	41.1210560681149	13.6649572649573	21.0825468648998	72.4371030929855	12.5943680502504	20.1997495968084	0	0	0	14.454045627575	44.7499533146592	0.9	27.5216332686921	13.2481028775146	16.6543417366947	8.94298642533937	40.3872059313236	32.5767791032497	59.9405310375899	17.3665719901014	73.1211216887687	0	8.97198879551821
808	31.6930459140178	13.2324381926684	31.4394544642626	32.6187737809221	12.3291460457701	13.0739842709152	20.2179109324889	4.64590183899647	11.711167945439	11.7464620630861	1.11764705882353	15.1292351723298	27.2284924509988	10.5220923151869	7.57394146064223	20.5066496163683	43.0453050785532	15.1925862571643	17.2152113019121	46.0242571864055	36.500028786218	11.6374763344073	13.7073927067533	0	11.8913988256699
809	13.2037240537241	25.535347985348	11.1711843711844	34.1354700854701	12.602380952381	73.8749084249084	17.9728937728938	0	1.18571428571429	10.7782051282051	1.27619047619048	3.69365079365079	33.5600732600733	6.06984126984127	1.77619047619048	37.8832112332112	3.8	5.68888888888889	17.5689255189255	35.1887667887668	59.6037240537241	4.02222222222222	26.5309523809524	13.3576923076923	15.5198412698413
810	47.9991679888739	4.34805194805195	3.94935064935065	26.0318158965218	1.25	53.5179536150124	39.5471244441833	18.6091046208693	5.36143464378758	0.285714285714286	0	3.56862745098039	64.3095848595849	13.6354234001293	15.1924092247622	4.12222222222222	13.1614506408624	5.74848484848485	35.1903955521603	44.6837301587302	23.5517364987953	4.83653013653014	8.8988677988678	4.68658008658009	19.5142390289449
811	46.4279220779221	8.73593073593074	2.25	38.605772005772	4.7984126984127	68.2835497835498	10.0215007215007	17.2357142857143	0.809523809523809	0	0	10.3380952380952	62.9741702741703	0	6.7040404040404	7.07142857142857	10.7809523809524	20.1103174603175	20.0357142857143	12.7730158730159	11.4420634920635	3.77698412698413	7.98816738816739	6.27777777777778	28.5589466089466
812	32.2532467532467	5.51904761904762	3.3	44.0834054834055	10.3969696969697	43.0380952380952	38.2167388167388	6.34848484848485	2.06666666666667	3.24848484848485	0	26.9269841269841	14.5976911976912	1.23333333333333	1.06666666666667	20.4399711399711	13.5746031746032	5.31515151515152	12.1	46.4431457431457	8.87777777777778	31.9906204906205	13.9238095238095	0.5	18.5391053391053
813	11.359595959596	17.1785714285714	14.0580808080808	10.0762626262626	18.3047619047619	28.0088744588745	19.8690476190476	12.7944444444444	19.032683982684	9.21601731601732	0	21.5406204906205	60.4503607503607	0.916666666666667	11.3540404040404	12.6404761904762	34.7896825396825	28.7953102453102	17.8238095238095	30.6952380952381	59.868253968254	15.1596681096681	38.531746031746	1.43333333333333	8.1024531024531
814	51.1390217625512	19.1447496947497	6.28137973137973	37.3905785391079	9.67619047619048	22.1218092365151	35.5786360698125	21.091918049271	0.976190476190476	5.39789377289377	3.55555555555556	18.6003968253968	40.463605185664	3.80769230769231	3.15793650793651	11.3881257631258	12.6075396825397	14.7225382460677	12.7551353874883	38.4994882568412	41.4467212526036	2.98229548229548	18.8679864253394	0.580952380952381	17.7656629318394
815	51.7357142857143	4.16111111111111	12.2357142857143	19.5571428571429	20.6888888888889	30.247619047619	50.6476190476191	1.31666666666667	1.22222222222222	1.56666666666667	0	0	89.4912698412698	0	31.6456349206349	7.8734126984127	13.9357142857143	1.52222222222222	25.1813492063492	5.86071428571429	23.6952380952381	29.0956349206349	28.5837301587302	10.6722222222222	55.0634920634921
816	23.303845011198	18.0385203032262	35.9628804202334	14.6636288548053	7.82673992673993	29.4743419978714	14.431746031746	14.7867815191345	1.14285714285714	3.77070707070707	0	7.39340659340659	28.373023055376	6.25702075702076	7.06813186813187	26.2881892617187	31.4687864423159	7.07765567765568	22.0765445338975	32.9218631042161	7.47837603572898	1.125	34.4316724125548	1.01764705882353	11.6206349206349
817	19.3053113553114	8.93956043956044	8.99244089244089	60.1955655455656	13.3491064491064	21.8592296592297	17.7521367521368	0	8.30225885225885	1.20384615384615	0	46.3450882450883	27.1029526029526	0	6.89689754689755	24.8013153513154	21.4572039072039	41.6643301143301	14.1228438228438	24.0631257631258	62.326862026862	52.8167499167499	10.152380952381	2.15555555555556	18.1952380952381
818	20.6419413919414	12.8401098901099	28.6460317460317	27.6338827838828	8.66587301587301	22.4030525030525	33.402380952381	19.860989010989	1.73333333333333	3.64102564102564	9.90067155067155	31.5103174603175	43.6534798534799	0	2.67289377289377	21.8595238095238	1.8	3.18571428571429	14.815873015873	41.5860195360195	28.5228937728938	33.2513431013431	11.2388888888889	21.8522588522589	60.6815018315018
819	37.5182151182151	8.25689865689866	10.1663225663226	74.1237207237207	0.974358974358974	37.6679098679099	12.4794205794206	4.33333333333333	25.987407037407	0	4.28888888888889	0	50.3346764346764	33.0464091464092	0	0	36.7044178044178	10.8873126873127	24.6606227106227	16.8641636141636	26.6297924297924	3.76190476190476	15.564590964591	59.1115384615385	44.6380952380952
820	33.4624542124542	6.40952380952381	9.16217948717949	41.5636446886447	10.6767399267399	20.9782051282051	38.2022893772894	7.5	7.11666666666667	0	0	9.83690476190476	69.0725274725275	5.52884615384615	9.62857142857143	25.5124542124542	21.1029304029304	6.97289377289377	14.3490842490842	27.9	39.5571428571429	5.04166666666667	7.79404761904762	8.95503663003663	27.6761904761905
821	35.3421908157202	17.0347593582888	14.8398268398268	17.7920465155759	5.53865546218487	20.5715983363042	47.3700407435702	4.61190476190476	4.1017316017316	2.14285714285714	0	22.7619047619048	24.3929844665139	5.16666666666667	3.38095238095238	23.3401833460657	13.309595959596	22.4314701638231	5.67565571683219	60.9141541465071	7.35800865800866	7.47561327561328	5.78333333333333	4.71148459383754	33.9523809523809
822	16.5416971916972	6.54285714285714	10.3548872180451	17.5804286356918	3.2546398046398	12.5000128526444	19.5097455176403	12.3234432234432	32.2227009832273	1.27719298245614	1.02051282051282	14.6378542510121	49.9732600732601	0	4.5905629458261	13.9055555555556	37.4785842812159	21.0163871216503	58.4735428314376	12.3158858685174	16.7052631578947	17.5139194139194	33.4347631900263	0	68.8263029368293
823	36.4892884892885	5.02370962370962	11.774358974359	14.6351981351981	25.9161616161616	35.268808968809	14.0174936174936	12.9361527361527	0.5	0	0	29.3639915639916	10.4111111111111	1.38181818181818	2.98414918414918	17.6372405372405	0.685714285714286	11.7077145077145	9.23469863469864	44.8435342435343	29.9358974358974	2.34935064935065	9.55254745254745	20.8350427350427	6.51601731601732
824	5.97142857142857	19.5476836888602	46.6124111182935	56.0078215901745	36.8335272570567	11.1904761904762	34.8649644473174	16.5764490411549	2.53333333333333	31.4729584141349	26.2428571428571	2	38.8301012712777	2.5	12.3935358758888	3.49683257918552	26.3382891618186	9.92380952380952	6.72070674423616	26.1223012281836	11.3762551174316	23.7205774617539	66.8825684119802	0	89.8411118293471
825	26.4141580641581	4.62700632700633	11.2065379065379	62.8477022977023	1.03003663003663	55.7321400821401	24.9165612165612	0	0.4	0	4.202331002331	15.3858585858586	66.4290043290043	0	1	11.2818181818182	17.4260905760906	2.86666666666667	17.1850371850372	23.9055777555778	26.2747918747919	30.8915306915307	41.7602342102342	2.55238095238095	41.6645354645355
826	66.9531746031746	27.9857142857143	5.32460317460317	61.0515873015873	11.6261904761905	19.6984126984127	20.7	14.2103174603175	0.285714285714286	0	0	69.5690476190476	42.2071428571429	0	4.25238095238095	26.4603174603175	26.6349206349206	6.15238095238095	21.8563492063492	43.9698412698413	120.697619047619	0	22.4642857142857	2	1.9
827	25.0140650199474	4.13434343434343	26.1641499023852	40.4026058908412	13.2562133944487	74.5636024106612	12.3779942279942	0.4	0.717647058823529	1.77017231134878	0.950980392156863	2.05098039215686	31.0321789321789	8.26158645276292	18.7910661234191	20.8335752482811	8.82100840336135	2.18571428571429	24.4595789831084	60.8783252695017	47.3938460232578	2.96349206349206	17.4152194211018	0	35.1616543587132
828	22.1667040149393	0	6.77111111111111	31.233370681606	24.3110364145658	11.2312698412698	24.1829691876751	13.6878151260504	5.04481792717087	0	1.58888888888889	29.465419743655	104.494436805025	13.0048179271709	0.333333333333333	17.8064935064935	31.8034054834055	1.16888888888889	26.2955411255411	26.8971980307274	50.9360028860029	3.68253968253968	47.5114141414141	2.51363636363636	1.86888888888889
829	58.6478354978355	0	12.3152236652237	41.3709235209235	0.916666666666667	90.0866161616161	48.5762626262626	0.4	0	0	0	18.1641774891775	67.569733044733	5.34166666666667	0.8	7.59253246753247	0	27.3195887445887	10.8821428571429	41.6874458874459	7.63419913419913	7.29062049062049	33.8832972582973	16.6459235209235	48.8751443001443
830	43.7666742614111	20.2780132148553	17.2484392800182	50.3510974405711	68.7659223817118	16.2815523657629	18.5666666666667	0.685714285714286	1.56691729323308	12.7636363636364	0	21.4818181818182	20.1992784992785	2.24126984126984	7.44559125085441	44	0.285714285714286	30.4065466697046	34.9922609554189	46.3177792967267	23.7882964988228	21.0082327029695	18.0161540214172	0	29.5424242424242
831	46.9594212804739	0	5.47546897546898	37.0409508620035	14.2652844231792	50.8516480595428	36.1425609478241	20.4639895192527	0	1.92380952380952	0	45.3460317460317	59.766290726817	10.0103174603175	14.8297182349814	13.1867243867244	24.947619047619	29.208779524569	27.614342674869	86.6434875066454	24.5276828434723	18.0095162147794	38.6815941368573	0	16.1047619047619
832	8.11470473970474	4.24848484848485	27.2110334110334	44.9620435120435	6.67777777777778	31.834965034965	63.1954351204351	9.17088189588189	0.4	0	0	5.08055555555556	26.2972222222222	9.9719696969697	3.41363636363636	22.1520202020202	22.7042735042735	4.23566433566434	8.71748251748252	47.7424825174825	9.37777777777778	5.429662004662	18.7205128205128	4.21666666666667	24.1247474747475
833	55.0723054723055	14.8271395271395	9.5981684981685	63.4505494505495	9.00662670662671	25.1667499167499	33.0457875457876	5.86803196803197	11.1504273504273	0	0	8.25793650793651	32.7742368742369	4.18253968253968	0	3.90769230769231	11.4639194139194	18.1794483294483	28.2617438117438	34.5994616494616	27.9617549117549	11.341452991453	28.8782661782662	0.583333333333333	24.4224275724276
834	24.3207792207792	0.8	47.6723665223665	55.0001443001443	19.0859307359307	5.50793650793651	30.4007936507937	0.833333333333333	0.766666666666667	0	0	2.08888888888889	99.3896825396825	0	1.73333333333333	19.9978354978355	7.84531024531024	22.0025252525253	36.5818181818182	14.5079365079365	8.53333333333333	54.0626984126984	36.6001443001443	5.59523809523809	38.6733044733045
835	11.4484848484848	10.7124542124542	12.3989343989344	11.4484848484848	13.0837828837829	17.1094239094239	84.6568431568431	4.72878787878788	37.3560051060051	0	2.44102564102564	1.3	69.2799145299145	0	1.83333333333333	2.68888888888889	45.6392107892108	0.681818181818182	25.2247474747475	69.3466255966256	14.8538683538684	0	38.5554001554002	0	69.2119658119658
836	40.3066378066378	5.10833333333333	8.58625541125541	36.7686507936508	15.5002164502164	48.3944083694084	47.6725108225108	2.38181818181818	0.833333333333333	6.65919913419913	0	11.0543650793651	22.3046536796537	4.51212121212121	0.555555555555556	12.5377705627706	15.338961038961	2.725	18.4453102453102	29.7906926406926	45.0934704184704	12.8755411255411	32.3963924963925	8.50324675324675	5.65555555555556
837	37.5164141414141	3.33440170940171	7.0969696969697	22.0996253746254	5.06899766899767	75.0853757353757	73.5748418248418	0	0.666666666666667	0	0	0	55.3107364857365	0	22.8838467088467	13.2283272283272	38.7953046953047	2.18181818181818	15.7557303807304	70.3915251415252	10.9946692196692	6.36713564213564	40.9657953157953	0	0.681818181818182
838	39.2413752913753	0	14.2260711510712	46.5580419580419	0	39.5793706293706	11.7916305916306	2.57157287157287	0.4	0	0	12.8190476190476	59.6104978354978	0	7.11753246753247	9.46723276723277	6.76915584415584	0.5	13.1292207792208	73.5245421245421	69.5757104007104	8.15	102.024725274725	0	12.9442723942724
839	24.8994227994228	16.3151515151515	20.0868686868687	19.9448634698635	9.30277777777778	30.0221944721945	35.9598706848707	5.20555555555555	12.5844017094017	0.922222222222222	0	13.902380952381	62.3027722277722	1.22222222222222	3.89974747474747	3.85	7.57070707070707	12.4848207348207	29.9590270840271	30.7006937506937	6.04015151515151	2.14551282051282	34.3492951492952	9.77239704739704	40.556943056943
840	23.1358585858586	7.06093906093906	17.6086080586081	21.8136363636364	16.5140415140415	33.6152458652459	49.2054334554335	7.16991341991342	9.63241758241758	6.60952380952381	0	4.81111111111111	24.100888000888	5.54545454545454	1	46.9436507936508	6.27522477522477	32.815700965701	10.5706349206349	126.343328893329	13.874358974359	14.0852258852259	24.3973748473748	0	16.8714285714286
841	71.5412531912532	6.29487179487179	31.4604229104229	32.5028083028083	2.84871794871795	26.5369685869686	50.3946497946498	10.6314019314019	0	4.38717948717949	0.85	50.3428571428571	15.2615384615385	0	12.0600732600733	11.4300366300366	24.5787545787546	14.0278388278388	41.9475801975802	29.5853590853591	22.9164058164058	3.12673992673993	44.0749084249084	6.37912087912088	12.8205128205128
842	40.2968253968254	29.9116605616606	2.58566433566434	27.2134421134421	6.40384615384615	17.5134421134421	25.1126484626485	19.1518759018759	9.21666666666667	15.8856643356643	0	29.6140637140637	22.4079087579088	5.34578754578755	0.4	7.19042624042624	16.9180097680098	18.9396825396825	57.535014985015	47.8545454545454	3.44848484848485	0.952380952380952	15.2572871572872	9.31880341880342	81.5258685758686
843	46.7292810904266	14.366150224045	5.77383498854087	31.5126092861387	0.93859649122807	51.2653136852827	25.4602966864577	9.00172780435938	8.15044563279857	5.30901116427432	3.9688995215311	14.8185273790537	18.3751082251082	8.12466772993089	2.75	5.11132376395534	52.7506468935261	30.5186598403317	13.2555941994022	31.8335048852077	31.4325537551544	0.285714285714286	10.512987012987	1.15757575757576	18.5969696969697
844	24.25	16.1968253968254	26.8174603174603	29.3937950937951	2.73333333333333	48.9477633477633	20.7539682539683	6.43181818181818	0	0.666666666666667	3.88109668109668	4.93888888888889	65.9098124098124	0	9.36666666666667	11.4635642135642	18.7191919191919	19.7706349206349	15.480303030303	13.4327561327561	59.3891053391053	0	30.6515873015873	3.38095238095238	17.4238095238095
845	37.3652707196186	4.65659702616224	25.0960223351528	36.0778969822448	24.1976661020139	9.88419913419913	21.9350398393877	5.87954074910597	1.97857142857143	0	0	2.71632160110421	34.9522837066315	3.68147311625572	12.2242330133634	26.5228151075977	1	11.0640127987954	20.1380387728214	37.6104617604618	15.6903789447268	22.0107409498714	11.3972896668549	0	43.9211462450593
846	24.8928571428571	4.36324786324786	25.6106227106227	24.8928571428571	4.36324786324786	37.4481684981685	27.7934065934066	0.4	16.4487179487179	0	0	14.8521367521368	102.446398046398	0	1.08571428571429	14.6974358974359	55.6199023199023	2.32222222222222	47.6819291819292	41.1193528693529	17.8759462759463	3.32698412698413	31.0090354090354	0	41.7498168498169
847	17.1323062558357	24.2937630996454	17.9753723400782	20.2499755146814	0.842857142857143	28.7169510228334	52.9284767520062	9.53678151913446	4.66515151515152	0	0	5.01904761904762	65.2785711021005	6.22142857142857	12.7081898493663	5.35238095238095	13.4120637532402	18.2570037805332	19.4731601731602	80.7782710753299	19.9027097085921	0	36.7807463778052	0	36.4747918747919
848	43.0822954822955	10.4261904761905	16.1575702075702	20.5443223443223	7.75873015873016	29.9805860805861	5.32051282051282	17.3949938949939	5.66666666666667	0	0	53.1190476190476	88.3760683760684	11.6865079365079	0	25.0332112332112	26.4759462759463	15.932967032967	11.5705128205128	38.3227716727717	2.11904761904762	18.8785714285714	33.6409035409035	9.06971916971917	3.44285714285714
849	16.1594239094239	17.1292152292152	10.6837828837829	24.5516816516817	2.39285714285714	50.6911921411921	25.4867965367965	12.6255411255411	0	0	0	10.9674603174603	8.70562770562771	4.87878787878788	8.92857142857143	7.54285714285714	77.5345765345765	4.47864357864358	18.4332833832834	81.5571872571872	22.8365023865024	5.5017316017316	59.1960261960262	1.71825396825397	0
850	34.6462148962149	9.18229548229548	14.91336996337	62.7542735042735	21.0634920634921	44.1718559218559	4.07698412698413	0.566666666666667	3.11031746031746	0	0	13.415873015873	11.9677655677656	1.47435897435897	25.3571428571429	5.53809523809524	0.952380952380952	7.85555555555556	43.8190476190476	31.6252747252747	63.2244810744811	8.68571428571429	42.8333333333333	0	30.7655067155067
851	37.0018759018759	6.61760461760462	5.88968253968254	95.5592352092352	7.28419913419913	26.1358585858586	43.634126984127	0.9	1.94285714285714	0	0	10.4738095238095	10.1880952380952	11.4261904761905	4.76839826839827	23.7318181818182	9.05	37.0952380952381	14.7492063492063	26.0984126984127	25.5533189033189	1.63333333333333	42.25	0	44.0167388167388
852	10.5765678765679	4.38888888888889	31.5698149803413	69.2423664055243	4.38888888888889	22.1359196359196	30.6708285866181	1.77777777777778	2.2632718159034	11.8773372826004	0.4	12.0910382015645	36.2002050580998	2.5	6.35768091557565	10.0485380116959	24.5196581196581	29.5993153045785	50.0282740651162	23.6571796624428	39.5245199245199	7.08316128316128	18.2145667198299	0	26.8842005947269
853	7.2969696969697	1.2952380952381	57.3843434343434	12.0255411255411	1.4	69.3519480519481	59.8225108225108	17.4064213564214	1.83333333333333	0	0	10.030303030303	6.83333333333333	18.1151515151515	0.681818181818182	4.27936507936508	11.302380952381	1.97142857142857	6.66349206349206	12.0634920634921	112.119047619048	0	69.0326118326118	0	37.0912698412699
854	62.066810966811	1.44444444444444	9.14372294372295	28.0945165945166	20.9761904761905	32.9040404040404	11.3453102453102	31.2406926406926	1.87142857142857	0	0	5.8	35.8556998556999	2.06666666666667	0.285714285714286	4.82063492063492	10.6825396825397	7.77777777777778	41.9976911976912	57.2724386724387	66.5707792207792	0	92.4622655122655	0	3.32063492063492
855	54.5778721278721	15.3134920634921	22.1410256410256	41.6267399267399	5.41111111111111	9.20476190476191	18.152380952381	23.5160173160173	0.619047619047619	0.666666666666667	2.03030303030303	22.5651237651238	34.0304473304473	0.333333333333333	6.65054945054945	7.54848484848485	5.66666666666667	12.3117327117327	21.5791208791209	53.3415972915973	17.8598290598291	0	20.537678987679	3.18181818181818	31.1341991341991
856	16.9719696969697	15.4828282828283	10.7921356421356	39.9809523809524	0.625	54.6761183261183	53.6190476190476	1.44444444444444	6.51010101010101	0	0	14.0060606060606	6.41666666666667	15.9972222222222	17.1662337662338	9.11284271284271	64.1376984126984	5.075	33.6704545454546	50.5433621933622	27.9897546897547	0.75	47.1871212121212	0	29.8449855699856
857	36.5560880639828	21.3547394126341	23.1325951825952	77.4596362701626	7.45910931174089	32.3175467807047	32.1364188443136	19.1905573958206	2.58400488400488	1.64102564102564	0	13.5602675102675	13.023124828388	6.24407814407814	11.3804695304695	19.2126516758096	11.1393162393162	14.778008833272	12.0084599610915	19.905235407867	31.7439484492116	13.5360896413528	27.2319715372347	7.87656787656788	22.5280885780886
858	24.9163947163947	15.825197025197	8.09121989121989	14.1403263403263	7.72921522921523	30.9465534465534	20.786457986458	11.5595238095238	4.56825396825397	0.850793650793651	0	14.2119047619048	29.0002886002886	1.22222222222222	20.4055555555556	4.86587301587302	13.8363858363858	13.9	21.2738095238095	31.4373015873016	13.4808302808303	0	86.9796703296703	9.9	30.0722222222222
859	22.8880952380952	4.08253968253968	12.3722222222222	50.0690476190476	8.89285714285714	20.0920634920635	31.1420634920635	31.4301587301587	0.4	0	0	89.4984126984127	71.9261904761905	0	41.0285714285714	7.53809523809524	35.1150793650794	37.1134920634921	82.2333333333333	60.4753968253968	35.7277777777778	1.86111111111111	20.1134920634921	0	0
860	5.96904761904762	26.6739304812834	20.0553751803752	26.3338023088023	3.8734126984127	11.7522918258212	18.795828028181	6.89062049062049	3.48377896613191	0.916666666666667	0	14.1058823529412	129.38334818776	0	11.9619535693065	10.502380952381	42.9830786860199	3.19946524064171	28.017978100331	61.7132650029709	27.5446205755029	8.13419913419913	30.1290234275528	0	51.5800505050505
861	19.159965034965	16.1957435779249	16.2907626541359	31.7153445939353	15.2986080191626	28.8095478193304	12.1313896599803	2.05526315789474	8.63015659352986	0.809866738457397	18.3623252990261	3.90384615384615	48.7200920906467	0.809866738457397	9.13003093099001	3.97455322455322	12.4024350173092	14.8296002153722	11.3283012309328	30.3864001435815	9.67262085740347	6.24057971014493	19.4147013745143	5.11973347691479	64.6082656869909
862	66.4483127983128	21.4670662670663	5.70238095238095	28.2698856698857	17.6048340548341	7.31026751026751	22.3604617604618	11.3533910533911	0	0	1.53737373737374	31.6476634476634	42.1580808080808	0.633333333333333	8.79896214896215	4.38717948717949	16.3636585636586	3.97460317460317	14.3944666444666	37.8220501720502	66.7406149406149	46	53.1441558441558	21.1955433455433	20.6857142857143
863	37.0816866140395	12.4015703250997	52.3450046685341	65.6187123334182	4.96137000254647	18.7404761904762	4.34470333587981	45.3867074102368	6.99704184704185	0	0	33.5541847041847	18.7904761904762	0	8.69466089466089	9.11111111111111	4.33419913419913	12.5452211187505	41.7689584924879	30.7408496732026	9.58253968253968	4.74073508191155	29.0646422205246	0	33.1951489686784
864	74.0539072039072	27.215873015873	44.0940781440781	19.6820512820513	24.5746031746032	23.9177655677656	42.0192307692308	19.164590964591	0	14.6153846153846	0	35.9184371184371	11.219474969475	0.853846153846154	1.15384615384615	4.92289377289377	19.1246031746032	12.4062271062271	8.48956043956044	53.3111721611722	45.0406593406593	12.5203907203907	47.0125152625153	14.2722222222222	20.4166666666667
865	14.5579365079365	3.56666666666667	52.0904761904762	34.4690476190476	1	44.2690476190476	0	36.8230158730159	53.7301587301587	0	1.38888888888889	0	60.4547619047619	11.0555555555556	5.18571428571429	28.4936507936508	24.5166666666667	10.3547619047619	46.2484126984127	16.9936507936508	14.0095238095238	46.2150793650794	40.8809523809524	0	15.6960317460317
866	76.1065468348077	11.252876592007	20.473759332455	42.668501788067	2.11111111111111	74.5480644958906	39.3601449275362	0	24.6477915804003	7.50962732919255	2.05952380952381	0	68.1220214568041	13.2071428571429	1.73888888888889	1.9	22.1113589309241	12.2769841269841	18.0089779785432	20.6674603174603	8.8089779785432	11.7536231884058	42.4327875023527	19.5204341552168	16.7133948177426
867	10.3833333333333	31.9785714285714	25.6412698412698	78.2833333333333	5.71349206349206	51.6873015873016	0.888888888888889	0.888888888888889	3.20238095238095	0	0	51.9071428571428	37.9984126984127	26.7857142857143	21.5380952380952	18.4492063492063	23.7047619047619	5.56666666666667	12.4079365079365	52.8095238095238	10.7166666666667	2.7	28.802380952381	9.16904761904762	18.7769841269841
868	9.49960317460318	0	17.1115301365301	66.4948634698635	13.8790709290709	28.2384421134421	46.7096681096681	7.48571428571428	8.99399766899767	2.29166666666667	0	11.6666666666667	81.9978354978355	0	35.9181540681541	65.6897546897547	12.023088023088	7.72435897435897	34.8703407703408	40.9910256410256	15.1004495504496	16.7671661671662	8.51684149184149	0	36.0297619047619
869	27.3265401265401	20.0982017982018	2.61746031746032	57.671583971584	0.666666666666667	44.4279331779332	32.0758963258963	0.333333333333333	0.333333333333333	0.942857142857143	0	2.42051282051282	15.520313020313	3.88794538794539	8.27435897435897	5.07094017094017	15.0836385836386	7.33809523809524	17.8661782661783	66.0758352758353	20.2737484737485	0	52.2028083028083	0	29.4918192918193
870	48.1846744758509	12.6336643748408	3.9883541295306	25.2267082590612	18.539665563195	9.23030303030303	22.9639674051439	7.23366437484085	19.999494949495	0.4	0.5	20.6306340718105	18.5764790764791	0.666666666666667	1.2	6.35	3.13933452168746	38.727183600713	39.8861005008064	19.1474450386215	20.9670231729055	43.9999108734403	22.5659281894576	27.8594643918173	13.3833333333333
871	10.0428571428571	20.5279942279942	8.33838383838384	35.2227994227994	8.31457431457431	41.6314574314574	20.7177489177489	0.828571428571429	4.28268398268398	0	0	29.8904761904762	70.8603174603174	1.28571428571429	47.6975468975469	24.3366522366522	61.1121212121212	16.7790043290043	14.7652236652237	59.7987734487734	5.72077922077922	0.495238095238095	66.7344155844156	1.8	0.816666666666667
872	32.4452635599694	0	10.4323784059078	32.2127238774298	16.11802054155	35.8260291995586	18.6250488074017	1.52002801120448	2.4	0	0	8.78181818181818	55.7692895339954	2.56666666666667	5.73812070282658	20.9199855699856	20.0957431457431	0.333333333333333	6.94949494949495	27.8445887445887	30.0886851710381	0.333333333333333	47.364977506154	34.0317290552585	15.6027417027417
873	2.95238095238095	9.2808658008658	18.8238095238095	48.9610323010323	4.18333333333333	20.9650793650794	18.1964935064935	7.99451659451659	5.29181818181818	3.9047619047619	0	14.3472594072594	56.8924697524698	4.25300144300144	14.7882395382395	10.3786435786436	42.7578388278388	0.737179487179487	26.5976778776779	26.0565168165168	0	39.560989010989	33.6083705183705	4.10273504273504	49.3649872349872
874	29.5845238095238	9.93809523809524	29.6592712842713	62.6547619047619	5.05238095238095	80.7823232323232	21.0795093795094	1.84444444444444	10.3369769119769	1.07738095238095	0	7.32222222222222	23.5850649350649	14.0825396825397	0	2.11111111111111	38.2931457431458	25.6704184704185	8.91475468975469	34.8675324675325	68.7929292929293	10.7540404040404	15.8022727272727	16.2926046176046	35.5016955266955
875	57.2869380619381	14.2886363636364	26.4475274725275	54.541452991453	4.76363636363636	31.4939782439782	10.5948717948718	8.55	13.5643162393162	7.14960317460317	0	30.895066045066	48.1205128205128	6.51111111111111	28.9386752136752	10.3500721500722	20.8813714063714	15.4462065712066	56.332165057165	30.8611555111555	20.2586385836386	1.70106837606838	36.6962565212565	0	14.3267399267399
876	35.6761904761905	11.7539682539683	23.8238095238095	23.3730158730159	0	68.1095238095238	33.1912698412698	42.618253968254	14.8103174603175	6.26111111111111	0	12.1785714285714	73.4277777777778	0	19.1103174603175	11.7507936507936	0.685714285714286	1	41.0531746031746	32.1380952380952	10.5269841269841	24.4285714285714	74.3857142857143	0	55.6968253968254
877	22.4873015873016	20.2738095238095	24.1809523809524	30.6873015873016	26.7666666666667	30.8801587301587	42.9547619047619	0	29.2571428571429	28.0793650793651	5.25714285714286	30.3301587301587	33.7904761904762	0	8.58412698412698	8.57619047619048	12.1285714285714	21.8119047619048	52.9452380952381	74.0301587301587	5.41666666666667	4.15476190476191	26.3166666666667	3.40238095238095	5.68809523809524
878	21.7629148629149	25.0170755170755	38.0055555555556	80.8112073112073	14.5047619047619	15.0017316017316	7.8971620971621	4.79393939393939	0	0	0	19.9349206349206	15.7979557479557	4.27878787878788	16.2373015873016	32.8347282347282	7.72222222222222	15.7431216931217	19.4359788359788	47.2751322751323	2.02222222222222	7.57275132275132	17.3531746031746	3.18888888888889	6.80846560846561
879	21.5587301587302	13.2904761904762	32.9984126984127	73.1119047619048	13.4555555555556	44.7119047619048	1.08571428571429	0	1.08571428571429	0	0	100.666666666667	25.7571428571429	0	0	7.08571428571429	5.20952380952381	17.0206349206349	26.052380952381	76.8984126984127	5.31904761904762	7.91666666666667	14.2230158730159	0	12.552380952381
880	10.6792651792652	20.9860472860473	45.8898712398712	15.2164446664447	8.32938727938728	18.5811688311688	44.8108613608614	2.00769230769231	8.69005994005994	1.26666666666667	0.515151515151515	57.3121378621379	46.6194472194472	0	1.21666666666667	15.5452325452325	37.6000943500944	2.52164502164502	13.5825341325341	22.1073537573538	34.8069708069708	5.4978354978355	5.87693417693418	10.9765900765901	27.3639416139416
881	64.3323147440795	50.6076606400136	1.97619047619048	9.48737373737374	4.99047619047619	21.7778499278499	23.0945420592479	14.4093625328919	0	0	3.42222222222222	13.4155971479501	22.4126984126984	21.4408072319837	27.8050929462694	3.35	48.9428571428571	1.5	92.8772939478822	67.9346405228758	4.03627450980392	0	51.634712672948	1.12222222222222	37.4298107121637
882	40.8823898323898	8.15513538748833	10.2667388167388	53.7595107506872	1.61111111111111	14.4293650793651	29.1492931904697	2.87864357864358	3.17142857142857	6.67063492063492	0	37.7135322194146	39.1580083315377	3.11129785247432	0.333333333333333	7.55294117647059	3.07142857142857	5.41217834453129	23.0610791169615	33.9442756589815	46.2378987026046	0	13.8786435786436	0.6	24.9511318746613
883	11.4357142857143	13.7660173160173	29.3701298701299	54.4074314574315	3.71904761904762	28.2050505050505	25.9611111111111	8.95634920634921	0.466666666666667	0	0	5.08888888888889	17.5599567099567	6.39393939393939	1.26515151515151	7.60555555555556	5.75238095238095	28.1782106782107	12.6388888888889	37.9726551226551	22.8320346320346	5.3	10.0826118326118	12.291341991342	10.7508658008658
884	47.2167332667333	2.28571428571429	15.1512570762571	91.186186036186	0.785714285714286	27.1778804528805	20.6020562770563	1.25919913419913	4.37912087912088	0.7	0.685714285714286	3.16666666666667	82.1287462537462	0	2.53809523809524	33.1364219114219	42.1741286491287	9.94360084360084	29.860989010989	38.5454767454767	16.6965728715729	0.5	21.9368686868687	0	35.9428571428571
885	20.2100415923945	5.6	10.2787878787879	29.3983957219251	15.4787878787879	37.2767082590612	34.104991087344	3.46666666666667	5.91907308377897	2.27070707070707	0	4.16862745098039	14.8	5.19084967320261	1.13333333333333	20.2317290552585	12.2666072489602	8.63333333333333	17.7999405822935	36.7286987522282	16.1620320855615	10.4212121212121	24.7121212121212	6.36666666666667	19.3806892453951
886	7.04126984126984	20.152380952381	14.7492063492064	49.3992784992785	14.5904761904762	41.2874458874459	3.22070707070707	16.647113997114	1.43181818181818	0	0.542857142857143	28.3571428571429	47.6818181818182	0	39.3747474747475	14.7151515151515	10.0761904761905	22.7493506493506	33.5032467532468	28.647619047619	13.9096681096681	27.8238095238095	47.8098124098124	40.2888888888889	0
887	27.6334425594137	0	0	105.108274133069	3.60738156897979	34.535366347797	42.869207582404	11.304463470923	0.9	0	0	9.83061588060478	76.6463366168916	14.8812420062365	0	4.73809523809524	0.8	4.62026124818578	17.558882668694	34.3381638906167	91.6083559171128	0	26.0255493353607	11.5154611007441	81.4789004348716
888	25.9451108278694	57.4236022598091	16.6982369163404	48.7816002962555	5.71245421245421	49.2279282977559	14.0161241057793	6.013041556145	0.4	0	0	14.0939976689977	27.236408036408	1.68888888888889	11.4898330596606	1.84848484848485	17.1534715284715	18.4943125839678	31.3601717248269	37.0337164750958	46.9591823884927	0	50.3494037571624	1.45697865353038	50.6170519136036
889	51.5520812520813	7.2	5.59126984126984	52.7012876012876	0	32.5451104451105	32.3056499056499	20.8128427128427	0	2.87606837606838	1.85238095238095	7.29285714285714	45.5519591519592	0	2.44285714285714	29.2819513819514	21.5665168165168	8.802331002331	14.6365800865801	28.7777167277167	8.67609057609057	13.443623043623	20.5216117216117	1.78717948717949	37.7820346320346
890	14.5380952380952	8.59206349206349	100.466810966811	43.8961038961039	2.88571428571429	29.1174603174603	6.07460317460317	14.5333333333333	1.12222222222222	0.571428571428571	0	2.96666666666667	31.4269841269841	2.9	1.04285714285714	6.17142857142857	100.630447330447	5.57633477633478	21.6438672438672	62.4937950937951	2	0.4	60.2987012987013	11.6031746031746	45.0479076479076
891	40.1778499278499	10.7333333333333	13.2357142857143	28.8049062049062	8.92878787878788	66.4002164502164	20.4103896103896	18.8571428571429	0	0.881818181818182	0	6.51190476190476	15.668253968254	1.06666666666667	4.69372294372294	14.6	24.6206349206349	11.5666666666667	10.4833333333333	50.996176046176	54.9230158730159	6.26363636363636	52.2295093795094	0	49.9463203463203
892	16.2490842490843	10.952158952159	25.4603396603397	63.5207792207792	15.2817182817183	74.9427572427573	13.9238095238095	10.8333333333333	0	18.3406926406926	0	7.72222222222222	87.6586080586081	0	4	12.3410256410256	6.30476190476191	18.8635142635143	10.0904761904762	30.1426129426129	15.4583638583639	23.0450882450882	20.6751026751027	13.4468975468975	60.7466533466534
893	20.7849206349206	16.7714285714286	44.915873015873	20.7849206349206	14.6	10.802380952381	50.7730158730159	2.13333333333333	0	23.9354256854257	0	21.3873015873016	41.2090187590188	0	38.1	1.41666666666667	64.2073593073593	25.8547619047619	16.1248196248196	13.3748196248196	4.46601731601732	0	54.1883116883117	0	94.1696248196248
894	72.0153764879771	7.19248120300752	38.3909657250215	31.9249413125574	5.1327485380117	24.7805393952453	23.1583099906629	3.71386554621849	1.16666666666667	6.05555555555556	0	23.4528468607416	10.9522588522589	2.85764411027569	0.5	19.1749634266662	8.21497370878176	8.51111111111111	7.54415204678362	22.9546209036921	43.2585260284951	0.4	25.2855969108291	17.5531279178338	23.808727701607
895	18.0666666666667	6.29355089355089	12.1444444444444	56.2577866577867	4.07619047619048	32.9991064491064	33.521645021645	20.2190476190476	5.63982683982684	2.33333333333333	0	17.302331002331	83.5100732600733	1	3.14848484848485	9.85788655788656	13.2593018093018	9.2981906981907	16.101221001221	43.3190476190476	41.9014374514375	9.01111111111111	14.2879731379731	0	46.4513431013431
896	29.4975191475191	26.0017926517926	12.1663003663004	32.0901098901099	2.61904761904762	71.0468281718282	16.5400793650794	6.573556998557	3.87348484848485	2.9	0	12.8092796092796	24.0149794649795	4.04339826839827	1.29166666666667	5.37606837606837	14.3003052503053	13.0528305028305	9.16324786324786	30.6870296370296	46.3209706959707	14.2081612831613	9.72859362859363	7.80213675213675	21.8926129426129
897	25.5880952380952	26.7214285714286	24.2261904761905	47.518253968254	15.8420634920635	28.2119047619048	24.4603174603175	2.55238095238095	0	8.49126984126984	0	12.9285714285714	113.778571428571	0	50.1785714285714	17.1452380952381	29.9873015873016	14.0777777777778	11.2579365079365	56.8547619047619	4.56349206349206	8.95238095238095	10.5230158730159	11.8166666666667	22.3238095238095
898	19.4846447669977	16.4023809523809	0.8	34.5885408708938	3.41515151515152	27.4210084033613	53.0664629488159	7.95392156862745	7.77878787878788	3.61904761904762	0	7.73333333333333	38.7510822510823	26.9971988795518	3.4	2.33333333333333	30.5189584924879	6.31764705882353	76.8633307868602	18.4375604787369	33.4247007894067	6.75490196078431	18.3832442067736	0	9.55476190476191
899	37.1391594516594	0.666666666666667	7.46383477633478	61.5201118326118	0	41.7297619047619	43.1662157287157	29.3881313131313	3.16753246753247	2.04345238095238	17.5203823953824	2.56666666666667	56.6331168831169	0	0.561904761904762	12.3201298701299	5.34954906204906	22.4457251082251	18.2597402597403	30.9061327561328	4.91720779220779	3.50238095238095	31.161544011544	7.35232683982684	72.2183261183261
900	24.8634920634921	1.16050420168067	1.44621848739496	102.237861811391	11.0670401493931	21.0833333333333	21.1412698412698	0.5	0.5	2.50793650793651	0.71764705882353	0.4	31.8666666666667	0.4	10.0700280112045	11.6111111111111	16.1936507936508	4.24145658263305	31.931512605042	77.6545284780579	53.7199813258637	35.5431839402428	26.2586834733894	0.733333333333333	48.1505602240896
901	17.6513347763348	17.2511904761905	32.9010101010101	48.340367965368	11.7262626262626	13.9694444444444	14.6402236652237	4.21666666666667	3.70793650793651	0	2.91666666666667	12.7564213564214	37.1100288600289	5.14379509379509	3.96753246753247	3.28585858585859	15.7345238095238	0.466666666666667	28.8404761904762	25.9568181818182	48.9095598845599	10.4578282828283	17.1025974025974	0	70.9467893217893
902	32.6666888666889	26.6852425352425	28.9750527250527	60.295954045954	9.4472027972028	14.5990564990565	70.2420523920524	12.2072094572095	0	0	2.5982905982906	7.98717948717949	24.9959706959707	2.07606837606838	10.518315018315	19.1180375180375	16.6516095016095	8.54285159285159	11.2979076479076	28.0714452214452	8.93149628149628	20.1907980907981	16.3746198246198	10.6832833832834	62.8436674436674
903	68.6417193917194	12.9001665001665	5.09487179487179	50.0615606615607	4.71212121212121	24.1767621267621	34.2984126984127	2.21904761904762	0	3.31666666666667	1.11111111111111	7.83823953823954	39.0837606837607	6.7540404040404	4.52626262626263	14.8380952380952	9.67765567765568	12.8119769119769	15.7769841269841	53.1619991119991	31.4598290598291	20.8556277056277	19.537851037851	8.59365079365079	30.5515873015873
904	19.4451545530493	0.9	4.61075737128369	25.2599415204678	0.9	57.9012835118098	20.8682425761373	0.8	9.17476208002524	9.24850704850705	0	10.2002570528886	72.9128903260482	0	9.11268702058176	10.7214285714286	34.9972527472528	23.9755779308411	47.687345987346	23.734792984793	26.05330371383	11.1037848116795	35.3063658563659	0	11.0856643356643
905	35.1936507936508	5.48571428571429	30.295468975469	78.1195093795094	29.3266666666667	38.5956998556999	24.823088023088	0	13.2826984126984	4.49920634920635	0	20.7793650793651	28.8344155844156	38.0187012987013	0	15.1643578643579	14.5361904761905	4.75793650793651	15.3321356421356	25.4835642135642	21.0667243867244	23.4519047619048	32.9001443001443	0	84.0528571428571
906	32.3849206349206	10.5471306471306	11.0004495504496	16.8349206349206	1.8	24.3472749472749	20.0222222222222	7.48030303030303	20.1276057276057	19.4849927849928	0	13.5047619047619	51.0190476190476	0	7.07760572760573	39.5564935064935	11.7471306471306	38.8754301254301	7.52142857142857	56.6552447552448	0	2.84848484848485	12.2629037629038	1.46666666666667	23.4349816849817
907	51.4434895513843	13.5738761238761	12.7694451747083	47.3643946696578	0	17.5853535353535	31.8353535353535	5.61616161616162	0	3.63180678970153	0	12.5149572649573	35.7625485625486	2.11111111111111	18.4769043821675	33.0884475173949	2.23585858585859	34.4483253588517	22.4871657582184	59.0010115615379	73.4298435482646	38.6990950569898	43.8497128602392	0	32.0751374356637
908	58.6304954304954	10.7936507936508	12.2732804232804	45.3642376142376	49.7157407407407	20.3232804232804	44.5162938912939	7.98956228956229	7.61085858585859	0	0	3.20827320827321	46.7365079365079	3.50793650793651	2.47070707070707	29.331746031746	56.6880471380471	0.955555555555555	24.5402837902838	42.7051707551708	13.9903439153439	10.3777898027898	31.0599206349206	0	63.2103174603174
909	48.2191086691087	12.6180402930403	2.49471916971917	27.1640415140415	0.5	34.6374542124542	64.3583638583639	1.61456043956044	13.5793650793651	1.98611111111111	0	19.6555860805861	40.8880952380952	5.23333333333333	0.765079365079365	14.2357448107448	17.665873015873	14.4428876678877	14.1168192918193	15.8230463980464	6.65714285714286	0.4	82.3384615384615	8.10436507936508	48.501800976801
910	32.0593018093018	8.87014652014652	3.66391941391941	23.3767621267621	4.71391941391941	14.4833555333555	47.7778527028527	3.27051282051282	1.50622710622711	8.73058608058608	0	11.364590964591	47.0163947163947	2.59848484848485	1.05384615384615	5.58998778998779	19.3142468642469	42.7522005772006	13.1026251526252	17.134015984016	38.8301587301587	2.95238095238095	42.0537157287157	24.2419108669109	9.54285714285714
911	27.1047619047619	5.75238095238095	9.40238095238095	29.7333333333333	4.1	44.6238095238095	38.002380952381	35.6690476190476	0.333333333333333	0.666666666666667	17.2857142857143	4.61904761904762	11.5333333333333	5.95238095238095	3.93333333333333	8.39047619047619	11.6214285714286	10.1904761904762	6.37380952380952	34.7571428571428	50.1404761904762	4.26666666666667	17.0547619047619	6.76904761904762	21.7238095238095
912	47.089489268901	2.93717948717949	5.92254901960784	44.8207651825299	4.23333333333333	26.677681142387	37.8609178403296	7.67488002193885	11.85	7.36031746031746	0	31.688961038961	29.5318181818182	0	16.526066090772	20.2483627483627	52.4707397177985	13.5598972922502	7.09365079365079	43.6971988795518	59.0212065712066	11.88604826546	26.177509092215	2.86666666666667	6.80476190476191
913	16.9533335945101	16.1589854589855	36.9196914196914	24.7660966484496	5.92490842490842	20.3592848328142	32.5663757810817	22.1804711628241	7.75552780552781	4.39285714285714	0	36.9313052960112	31.6602897102897	1.79470333587981	0.867647058823529	20.9991394226688	19.0120637532402	13.3235653235653	16.1470268293798	31.8134643134643	0	7.64908424908425	42.6617656852951	11.6971489295019	21.4652638211462
914	15.9082706766917	6.60350877192982	36.799582289056	24.2737677527151	3.46023391812865	22.8685045948204	11.4558897243108	12.9298663324979	1.10526315789474	1.27777777777778	0	9.16666666666667	65.5978279030911	0	7.57777777777778	7.48195488721804	21.6421888053467	11.4099415204678	60.8165831244779	33.7305764411028	16.6608604845447	2.67986633249791	14.2226399331662	3.41052631578947	42.9199248120301
915	32.3482386894152	53.9577229959583	26.3392398451222	16.2629625276684	13.4086834733894	54.6815919374743	60.6034462269756	13.7140947288006	0	0	13.6814574314574	1.52149321266968	37.6728418640183	1.85331139448786	19.6905587876176	6.11336996336996	11.2103151750211	15.9208343943638	22.1696597520127	25.8163535810595	18.748556998557	2.65448603683898	50.1498237057061	7.73702571937866	13.7439315586374
916	40.6687534687535	10.9952380952381	15.5800976800977	25.553552003552	4.752331002331	17.1116605616606	37.5838827838828	0	1.21428571428571	3.77777777777778	0	12.771645021645	84.5554945054945	7.03561438561439	27.8151404151404	8.17303807303807	14.5801809301809	9.93333333333333	19.9897047397047	30.4069208569209	2.33333333333333	17.4333333333333	77.4262737262737	24.072866022866	16.2355422355422
917	41.6646825396825	8.4	18.1333333333333	60.2519841269841	26.7809523809524	10.95	50.1412698412698	1.67460317460317	0.666666666666667	0	0	29.3464285714286	21.7825396825397	6.62222222222222	25.1297619047619	40.747619047619	8.76507936507936	2.48333333333333	10.2583333333333	54.9571428571429	12.9857142857143	3.7234126984127	29.0527777777778	2.03888888888889	9.44325396825397
918	47.4058608058608	0	15.9577561327561	47.4058608058608	0	83.3040348540349	6.49570707070707	0.9	38.4824037074037	17.6293650793651	0	31.5998279498279	41.3172882672883	0	3.02777777777778	12.7978937728938	0	2	68.1076867576867	75.4340354090354	7.53816183816184	15.7873737373737	95.708966033966	0	11.1
919	27.1864801864802	12.9011405261405	22.8012654012654	63.5016317016317	1.73333333333333	43.5559773559774	12.0160256410256	1.18717948717949	2.58333333333333	2.125	0	0.4	86.3885531135531	11.5294372294372	0	1.64134199134199	19.1796037296037	6.28717948717949	35.111704961705	36.7451381951382	18.4869297369297	2.35622710622711	62.954637029637	8.43209290709291	20.8957875457875
920	10.6316239316239	12.5857142857143	8.13876678876679	10.6316239316239	15.9150793650794	27.0904761904762	44.3468253968254	14.0039682539682	1	4.64444444444444	0	30.2394383394383	13.0095238095238	1.97777777777778	30.2316239316239	12.3777777777778	48.9866910866911	36.2393162393162	36.8979242979243	46.8640415140415	48.2076923076923	1.93333333333333	51.9749084249084	6.65476190476191	1.41666666666667
921	44.5214285714286	32.531746031746	10.2857142857143	62.0333333333333	22.6912698412698	30.8373015873016	27.7126984126984	10.1944444444444	0.285714285714286	21.9984126984127	0	16.5595238095238	13.1515873015873	0.433333333333333	1.35238095238095	16.1015873015873	14.5460317460317	3.77142857142857	23.6349206349206	41.0301587301587	69.1206349206349	2.88253968253968	21.5904761904762	0.9	1.83333333333333
922	10.9719887955182	5.80681818181818	14.3543956043956	69.4607849666673	4.42696078431372	25.1614612511671	21.3330086580087	1.84404761904762	0.285714285714286	0	0	1.83333333333333	11.1964357537887	23.9101708748768	18.3032772782773	21.0588594412124	9.42942972060619	16.3091991341991	48.283210090563	18.6400857312622	8.27030910266204	11.7019563769564	19.8191186264716	7.59943438914027	0
923	18.2101343101343	1.90768398268398	12.4018842268842	30.0332722832723	1.90768398268398	22.6656898656899	41.456043956044	2.27777777777778	2.53400488400488	3.9	0	8.86269841269841	87.9315295815296	4.27783882783883	10.6517399267399	3.66190476190476	1.08730158730159	27.8552530802531	22.3030663780664	27.0274336774337	49.9571262071262	33.0810633810634	35.0991286491286	0.476190476190476	42.4335497835498
924	20.490977443609	17.2387774993038	9.91158451684767	32.677269027269	5.49624060150376	20.6118694171326	21.3524955551271	3.96293511556669	3.79200779727096	11.7746031746032	2.03571428571429	8.09391534391534	49.0270355375618	1.2719298245614	1.05026455026455	12.9126705653021	37.54592999593	32.0238609343872	13.606313861577	27.0668476747424	29.1281215860163	0	45.779938093096	2.97407407407407	8.17462352462352
925	12.6373015873016	4.76904761904762	1.81666666666667	86.7464646464646	0.476190476190476	62.4075036075036	20.4318903318903	4.35555555555556	0.566666666666667	6.75	0.4	7.12698412698413	67.6169552669553	5.62222222222222	0.722222222222222	16.9857864357864	16.3222943722944	2.46046176046176	13.6976911976912	37.2684704184704	38.7515151515151	28.4056277056277	11.7367243867244	1.58181818181818	20.3439393939394
926	116.885419551209	28.041847041847	1.2	41.9307113938693	13.9756018834966	22.2009525562157	20.8421002973635	19.7126630679262	4.51904761904762	0	6.17004632794107	47.4	20.3297404350036	2.01904761904762	16.1525988631252	9.74504004767163	5.05456385719544	9.47864357864358	39.7922077922078	20.4318903318903	22.1493874546506	15.3812777865409	13.1541125541126	7.0421724474356	8.39092749355907
927	38.583487754076	27.4222228751641	17.0509017126664	39.176999797588	8.92782870724047	26.3711778417661	39.2581412052	7.22894491129785	0.553846153846154	0	3.71711229946524	19.8498217468806	39.6006056035468	1.21148459383753	1.11764705882353	9.83066149536738	36.2614787173611	40.2976376564612	10.3049133872663	50.0953259159142	20.0878415701945	0.917647058823529	11.3554481466246	2.42875816993464	48.3500656206539
928	47.7367065940595	14.6389163124457	2.07289377289377	57.7602560837855	5.67724660959955	7.09896214896215	20.4455616279146	5.60067155067155	1.33333333333333	0	1.67777777777778	4.37717086834734	26.7885896782956	2.01868686868687	0.4	8.95153735153735	4.11743534243534	18.9023342670402	12.4626984126984	17.8320945394475	41.5081273301861	3.36582306582307	32.6870578767638	6.69128094128094	3.85483764601412
929	29.1722077922078	6.10698412698413	17.4798268398268	54.2991530691531	5.69235431235431	57.0882273282273	22.5609523809524	0	16.1052380952381	13.2451515151515	6.68205128205128	6.4	110.223318903319	0	10.3262504162504	15.4233211233211	34.8295548895549	17.1093506493506	10.6291064491064	15.0513286713287	35.3818348318348	17.3226706626707	18.1073604173604	20.559657009657	32.2040992340992
930	29.8038330090962	17.3438725017672	22.4636655741919	18.3659819712451	4.45526315789474	11.6949938949939	37.3864205969469	14.3556884635832	0	12.8701465201465	0	5.51904761904762	103.196166406693	6.08809523809524	18.04329530119	1.86666666666667	83.525313283208	20.339206699733	46.8389750600277	67.9216350900561	47.1008763166658	3.08785103785104	21.5395989974937	0	20.1934065934066
931	29.4828282828283	4.6	20.3891053391053	24.4399711399711	26.5495670995671	24.2922077922078	32.2066378066378	12.9635642135642	1.33333333333333	1	0.576190476190476	38.3724386724387	14.7859307359307	3.52467532467533	0	13.9431457431457	25.391341991342	34.5993506493507	26.8904761904762	25.1771284271284	34.3588023088023	21.6357864357864	25.9650793650794	1.79292929292929	35.7295093795094
932	41.515873015873	8.73578643578644	42.7406204906205	42.6421356421356	3.56991341991342	14.55	17.9984848484848	3.38333333333333	37.9984848484848	3.97222222222222	0	70.6818181818182	64.2651515151515	0	0	6.96197691197691	101.900288600289	4.56904761904762	16.0699134199134	79.4523809523809	2.57777777777778	12.3508658008658	24.4365800865801	30.3042568542569	9.32308802308802
933	26.0650793650794	22.531746031746	13.2230158730159	16.9992063492064	37.1793650793651	4.56269841269841	7.77936507936508	35.1873015873016	18.6468253968254	2.46666666666667	0	48.7992063492064	21.968253968254	3.22222222222222	8.82380952380952	14.1190476190476	10.0095238095238	7.44126984126984	45.2206349206349	39.3190476190476	46.5285714285714	60.0047619047619	38.502380952381	22.2333333333333	1.16666666666667
934	74.8574481074481	3.44444444444444	17.0837606837607	44.7997557997558	16.7308302808303	52.374358974359	4.06666666666667	0.333333333333333	32.2004273504273	0	0.666666666666667	3.21904761904762	51.752380952381	1.06666666666667	2	18.2800366300366	16.7690476190476	4.43571428571429	34.0640415140415	65.3101953601954	36.8895604395604	24.084126984127	24.9442002442002	0	42.6272893772894
935	15.4957983193277	8.30672268907563	4.47794117647059	49.8296218487395	6.57040149393091	34.4975723622782	32.8717787114846	8.71743697478992	2.91904761904762	16.5416666666667	0	6.50793650793651	20.441223155929	3.62857142857143	11.9866479925303	19.8703781512605	73.1773576097106	11.4265639589169	48.059477124183	11.8507469654528	10.6047619047619	19.841223155929	18.7166666666667	0	13.6604575163399
936	15.3643578643579	6.79285714285714	14.8128427128427	65.6640137640138	1.2	36.3927572427572	25.6707292707293	6.71450216450216	0	1.65	0	4.4029304029304	26.0805860805861	17.2904761904762	0.619047619047619	23.1824397824398	2.27289377289377	23.1380952380952	15.5838827838828	16.0980463980464	21.7934287934288	11.4666666666667	57.4999222999223	15.0404761904762	17.2690476190476
937	28.7329365079365	39.5829365079365	25.3011904761905	6.14960317460317	29.9793650793651	3.91507936507937	24.5702380952381	15.4142857142857	10.9051587301587	2.28571428571429	0	33.2761904761905	36.0107142857143	2.5218253968254	11.0765873015873	18.0603174603175	14.0559523809524	19.9460317460317	15.0896825396825	55.665873015873	87.3892857142857	4.6202380952381	4.90396825396825	0.9	21.6468253968254
938	44.8547619047619	33.9548340548341	0	51.6341991341991	23.1568903318903	9.88412698412698	29.4634920634921	0	18.1642857142857	0	0	6.86031746031746	33.8615800865801	3.46666666666667	1.03333333333333	2.58181818181818	3.76666666666667	31.106240981241	19.8085497835498	12.0187950937951	69.3506132756133	27.749025974026	0	0.9	30.3838023088023
939	32.9638389388389	12.2638888888889	23.3063214563215	40.0227938727939	0.5	40.1039405039405	4.92363747363747	4.13792318792319	1.52380952380952	0	0	48.2343101343101	48.73836996337	0.333333333333333	7.77777777777778	8.21388888888889	32.4886363636364	1.2	6.14126984126984	29.6380452880453	21.5627705627706	0.4	52.7060994560995	2.46626984126984	14.3530747030747
940	32.8850182497241	30.9545709192768	23.7580892963246	30.6015957898311	10.9195484254308	42.0624543756897	39.3593413122825	10.7095238095238	28.366108564638	0	0	9.52467532467533	16.3746031746032	0.5	0.450980392156863	18.9973262032086	47.9769607843137	2.04285714285714	32.8484126984127	14.1482026143791	21.9215919701214	6.42418300653595	19.0226020711315	2.78272642390289	5.36862745098039
941	17.9176406926407	12.9361333111333	5.21834831834832	43.6112776112776	2.36363636363636	31.2095820845821	47.9020646020646	4.04632034632035	0.4	2.55530303030303	0	11.3014069264069	98.9126429126429	1.47142857142857	0.571428571428571	5.76904761904762	37.6480158730159	7.19194139194139	17.8054334554335	17.3505494505495	28.0200521700522	11.931746031746	52.0277222777223	2.47289377289377	21.3653846153846
942	44.1576479076479	3.17460317460317	5.17301587301587	60.5336607836608	3.17460317460317	19.2056277056277	19.9681041181041	19.9681041181041	0	0.5	0	33.2339993339993	2.29340659340659	10.2609390609391	1.77777777777778	4.08571428571429	18.8936507936508	42.5954045954046	1.46753246753247	33.0795093795094	19.1006438006438	11.5666666666667	12.7891774891775	5.39220779220779	63.6080031080031
943	37.477903091061	7.22222222222222	7.11578947368421	37.5943571048834	2.67416267942584	71.0562542720437	85.0698944330523	0	0	0	0	0	81.4287764866712	0	0	13.6539682539683	17.1371534897851	1.56666666666667	36.70778841042	25.3142857142857	7.18780284043442	8.5719298245614	20.3160780739728	2.85714285714286	17.0478241057188
944	29.6721944721945	3.25833333333333	6.30530303030303	41.7163586413586	12.5659090909091	30.8788683538684	31.2272588522588	4.577331002331	3.10515873015873	5.41904761904762	0	8.37142857142857	43.8646048396048	15.1858891108891	5.03531746031746	13.5897546897547	15.6409673659674	11.8886363636364	16.5063714063714	39.9904262404262	67.7153846153846	1.93333333333333	39.2480602730603	3.16363636363636	15.1404262404262
945	25.4026695526695	4.95238095238095	15.8152236652237	25.4026695526695	2.28571428571429	36.4898268398268	60.36443001443	0.333333333333333	8.8	0.5	0	16.8952380952381	9.18441558441559	8.57142857142857	23.8575757575758	8.08571428571429	71.6448051948052	9.58030303030303	11.0588023088023	115.756926406926	15.4746753246753	12.5047619047619	25.116810966811	0.5	15.4222943722944
946	29.7425096832992	50.6629642287537	10.8904761904762	29.7425096832992	92.0031404268246	67.3245044429255	0.4	0.4	0	0	0	67.5365971747551	53.5501765778082	3.81684324447482	33.8271929824561	9.55555555555556	0.9	79.75052213868	88.8913116123642	56.9690058479532	42.4766366674261	16.5330694159641	21.0269841269841	0	0
947	22.9462481962482	7.54935064935065	3.30793650793651	43.9891774891775	0.8	45.5408369408369	34.1660894660895	13.5976911976912	1.7008658008658	3.01753246753247	5.16991341991342	44.552886002886	21.9100288600289	0.5	1.01904761904762	18.1010822510823	26.7772005772006	1.41515151515152	4.81363636363636	46.9497835497836	74.5053391053391	0	35.4602453102453	2.34848484848485	21.8614718614719
948	27.1747474747475	40.9454545454545	37.3151515151515	27.1747474747475	0	35.1080808080808	3.73333333333333	27.7484848484848	2.71515151515151	2.2	0	40.3757575757576	84.8090909090909	13.0222222222222	26.6080808080808	5.83333333333333	45.2121212121212	3.33333333333333	12.9555555555556	60.4010101010101	35.9818181818182	0.8	122.39696969697	7.33333333333333	4.82222222222222
949	29.3749639249639	0.4	23.0192640692641	25.6398268398268	2.81991341991342	24.2041847041847	19.9666666666667	33.4819624819625	13.4111111111111	0	0	13.852380952381	43.937518037518	26.8404761904762	0.333333333333333	2.01666666666667	12.9547619047619	11.0793650793651	8.94365079365079	87.8163780663781	41.1810966810967	8.82222222222222	42.7939393939394	0	5.11031746031746
950	90.3383838383839	18.4564935064935	11.4111111111111	17.8271284271284	0	22.9103174603175	37.9865800865801	6.2478354978355	0	13.6771284271284	2.87222222222222	28.9079365079365	49.1714285714286	0	1.28888888888889	3.76349206349206	23.175468975469	6.27070707070707	41.1367965367965	108.278499278499	28.2393939393939	13.1209235209235	7.02157287157287	0	15.8976911976912
951	28.2977280029912	0.5	28.7245754245754	37.4164009966642	10.370535020535	56.9321481150428	7.01753246753247	0.983333333333333	18.3195357274305	0	3.60681818181818	4.31515151515152	43.7275974025974	3.05357142857143	1.66666666666667	47.4854586933534	37.8466742322005	7.4517316017316	11.6289245841877	31.4937983069562	37.8485824117403	47.6533834586466	32.0540880172459	0	35.6057644110276
952	31.514102271997	1.03333333333333	18.5629794182426	51.7214040345619	26.93665369718	13.182356240251	6.55238095238095	6.46658312447786	4.4110275689223	0	18.5978354978355	28.9058608058608	27.8324207955787	2.75605680868839	0.619047619047619	11.6170458196774	5.65324675324675	1.9	12.5619047619048	33.2289505815822	27.5418800497748	32.1279866332498	3.97142857142857	17.5587024087024	22.7468122520754
953	23.6516147251441	26.9598068598069	5.38468720821662	54.5764268411327	41.2286210521505	11.9518759018759	48.1417301652596	3.11997806115453	3.06666666666667	0	0	8.1757203580733	41.236067527244	8.81048722519311	12.1828282828283	15.5740184651949	5.6991563991564	19.4598124098124	13.5906204906205	35.1116808028573	24.6206048853108	17.2065189712249	22.7746031746032	2.98023088023088	62.4962426462427
954	29.6174136321195	2.96666666666667	15.7510101010101	43.1043191013779	3.86817050052344	40.6329258976318	50.9444274679569	4.0723311546841	0	0	0	8.63854087089381	38.4894491129785	2.05	1.43121693121693	5.74603174603175	10.6230158730159	10.5889129389129	8.5045695045695	48.5458888605947	17.4648388648389	3.68585858585859	18.2540771864301	7.74968734968735	55.2706476530006
955	20.3357142857143	0	45.631105006105	28.4662698412698	0	48.556105006105	50.6130036630037	19.8447496947497	0.622222222222222	0	6.375	0	118.815750915751	0	1.875	16.6691086691087	47.685989010989	13.5644383394383	28.6058913308913	13.9797619047619	21.4329365079365	12.4742063492063	55.5064102564103	0	38.946336996337
956	62.4802308802309	6.66666666666667	7.37705627705628	40.1366522366522	5.43333333333333	24.0945165945166	26.0190476190476	20.1922077922078	5.31515151515151	0.681818181818182	0	18.6199855699856	24.4309523809524	2.08571428571429	0.4	12.9333333333333	19.5190476190476	14.8437229437229	71.9613275613276	17.7881673881674	55.4047619047619	9.84689754689755	21.0818181818182	0	44.6875901875902
957	22.0937950937951	10.3838383838384	26.6345598845599	32.9703463203463	13.4968253968254	30.1259018759019	32.2361471861472	6.02308802308802	10.5406204906205	0	0	5.53376623376623	29.3510822510822	0.25	0	30.6121212121212	4.30606060606061	8.18629148629149	41.7518037518037	19.5493506493507	9.15844155844156	5.20606060606061	15.4530303030303	4.5030303030303	43.6338383838384
958	48.9421108303461	7.54621848739496	8.49769838005132	21.2349278172808	10.1095238095238	39.6781953340777	19.0856398503457	1.16613190730838	4.60476190476191	7.98767507002801	0	9.54005602240896	56.2719388454683	8.64872872225813	4.62436974789916	25.6238741650506	20.0939668174962	14.5615384615385	26.9857789269554	36.7763197586727	19.8864478658596	3.08011204481793	86.0458972400149	0	13.0080879904409
959	19.3476412476412	5.67460317460317	18.9578865578866	16.5857142857143	4.59047619047619	56.4200077700078	46.0645021645022	6.14114774114774	2.03333333333333	5.37777777777778	0	12.7587523587524	71.3699855699856	4.58585858585859	7.83479853479853	2.82171717171717	19.2369352869353	2.98951048951049	11.9859751359751	86.3714452214452	18.5793095793096	10.6709956709957	41.7289987789988	19.6150516150516	14.2575757575758
960	20.057683982684	17.1052530802531	4.32289377289377	30.1505411255411	6.91428571428571	20.0785714285714	31.1107142857143	18.4094239094239	2.79166666666667	2.84285714285714	0	29.178687978688	8.77997835497836	1.3	25.1967116217116	7.15590243090243	22.2945887445887	17.5143523143523	11.9421078921079	38.6669497169497	25.4109473859474	16.5279220779221	39.4622460872461	0.285714285714286	16.5
961	52.1730158730159	0.985714285714286	30.9515873015873	31.5333333333333	8.08333333333333	36.2555555555556	25.1666666666667	23.4833333333333	3.37857142857143	0	0	0	142.255555555556	2	9.26666666666667	18.3484126984127	8.75714285714286	21.5047619047619	50.3873015873016	1.71428571428571	6.90079365079365	5.80555555555556	34.884126984127	5.32857142857143	58.8357142857143
962	15.7143079143079	7.09523809523809	7.82686202686203	50.3611555111555	5.31746031746032	23.31332001332	24.2048063048063	3.92515262515262	9.12142857142857	2.14285714285714	0	23.0022089022089	22.5046398046398	2.18181818181818	4.32640692640693	33.8010101010101	1.16666666666667	8.28181818181818	15.582683982684	50.961926961927	53.9387834387834	3.97142857142857	39.7326062826063	14.6989121989122	18.8265012765013
963	41.2288672112202	11.5322677322677	6.42522477522478	55.025518599048	15.1374713521772	12.492222483399	14.3382617382617	12.5454692366457	1.45238095238095	0	1.4	2.66666666666667	51.3347593582888	6.21657754010695	0	21.1675324675325	33.0792109850933	7.34795008912656	30.4417376740906	30.9299475034769	15.2004995004995	6.01797810033104	47.2023437346967	3.79946524064171	47.0176470588235
964	33.3734615058144	5.64617604617605	16.7272727272727	66.854095577625	18.4323232323232	27.2805746541041	6.26613190730838	6.11301247771836	1.07320261437908	2.02301587301587	0	6.89848484848485	33.0611493082081	18.4889865036924	21.2834606569901	6.23975468975469	11.2676767676768	1.22857142857143	21.3924242424242	47.231512605042	21.3155844155844	14.9750360750361	45.7057847381377	0	83.12230710466
965	14.699025974026	1.27815693078851	23.1946439525387	39.1467893217893	25.7978723031355	32.488997844261	1.37142857142857	7.05302650565808	22.0110396913028	0.505263157894737	0	0	46.5916666666667	19.1945173247805	13.090422443054	26.6244374047006	33.5927649835545	23.8959603262235	32.3989538239538	7.52476208002524	6.79417424680583	15.3690476190476	38.3823347704927	0	34.994714057872
966	31.5846264846265	3.60238095238095	10.57668997669	36.2004995004995	2.31904761904762	58.2434065934066	19.1735653235653	13.7814019314019	8.3014874014874	0	2	8.7512432012432	33.9822177822178	1.36111111111111	1.26495726495726	1.18571428571429	28.004711954712	17.919474969475	21.642735042735	54.1328393828394	40.2124542124542	19.7763236763237	9.745115995116	5.7506216006216	18.4873737373737
967	26.0866522366522	6.71904761904762	9.84300144300144	37.9505411255411	4.00714285714286	43.8473665223665	2.11111111111111	4.13333333333333	2.96111111111111	0.333333333333333	0	4.02976190476191	10.0214285714286	5.01587301587302	0	23.0269841269841	25.1857142857143	7.55714285714286	32.2871212121212	69.8349927849928	46.4106782106782	0	28.1305194805195	0.619047619047619	27.8880952380952
968	49.8167812579577	36.1348484848485	15.5912528647823	13.5035777947543	9.92272727272727	38.8567226890756	21.5937484084543	9.73346065699007	1.00757575757576	0	2.88181818181818	49.6857142857143	55.6683091418385	3.16666666666667	19.7475553857907	4.28571428571429	24.5979500891266	8.77121212121212	21.6732747644512	36.008658008658	9.79979628214922	12.7904761904762	40.106086070792	7.35238095238095	11.3036923860453
969	43.9476094846264	8.94117007675165	14.130818249195	52.3213103401808	3.54004395828807	32.0366846758887	4.81834282099937	4.0819734345351	1.37058823529412	9.55068916713561	0	17.9037521314518	23.6623142042204	10.196290186958	27.6139336789898	6.17426082689241	31.8761839584362	24.1939397767541	10.3155677667968	41.6325610060524	67.2528371298262	4.00749773835328	34.0585319661833	3.2327168169052	13.1403823692854
970	71.2114718614719	7.97546897546898	14.5095238095238	73.1648629148629	0.916666666666667	17.3032467532468	28.2015873015873	5.22142857142857	6.94444444444444	0.666666666666667	0.973484848484849	1.78888888888889	22.2263347763348	17.2830086580087	9.25887445887446	7.08037518037518	1.90793650793651	18.4902236652237	63.205266955267	49.1128427128427	17.3370490620491	1.94101731601732	11.2584054834055	9.02142857142857	42.9994949494949
971	15.4958818958819	0.653846153846154	10.2487179487179	49.7356865356865	17.5969696969697	6.24102564102564	31.5623376623377	2.63333333333333	10.797397047397	1	0	20.4134920634921	38.4	0	1.57222222222222	36.7357087357087	21.6865523365523	0.9	40.474531024531	54.0476634476635	25.8442501942502	5.57474747474747	39.2626207126207	0	19.1230158730159
972	20.9563247210306	21.5377044524103	36.347604029957	30.6468009115068	14.7419688154982	7.74885833121127	6.73669467787115	3.60740174857822	5.27460317460317	0	26.3198412698413	50.7671642083407	44.2579639314933	11.2588669500434	9.86045751633987	11.4060606060606	7.12857142857143	44.1235653235653	38.535902985903	39.5006493506494	57.5099341834636	14.382128982129	7.08689088689089	0	12.2640415140415
973	31.5891695450519	2.27505827505827	15.1300588300588	56.5293623587741	9.60011655011655	15.4984126984127	32.0225566372625	0	7.97936507936508	2.79365079365079	0	6.78706108706109	98.2409793909794	7.23333333333333	0	13.0263361910421	12.7607725607726	38.5383207206737	20.595799734035	36.3365942336531	35.2283376753965	18.2570929070929	24.3298254033548	0	83.2477959948548
974	27.3875069375069	1.38888888888889	22.8099012099012	44.0628038628039	16.3206682206682	40.5366133866134	6.61911976911977	14.8977633477633	0.285714285714286	0	0	7.35656565656566	107.282384282384	0	3.95238095238095	7.11269841269841	45.9673326673327	15.343623043623	11.2842712842713	17.5652236652237	1.72222222222222	5.26904761904762	114.192052392052	0	84.6432178932179
975	27.4091627326921	21.2105316252375	5.86396740514388	16.0961332784862	13.010763093116	7.7001665001665	24.5813278225043	73.6243547302371	1.28571428571429	0	0	19.206866662749	23.5540106951872	12.0345873081167	2.64335664335664	8.07580001697649	71.0311962547256	3.51601731601732	10.2820346320346	47.1967532467532	0.581818181818182	21.5286563110093	14.3948476360241	14.2715007215007	26.9004329004329
976	63.3416971916972	26.042562992563	10.1929292929293	41.0346264846265	8.16349206349206	28.3160561660562	83.1284215784216	2.402331002331	0	7.404662004662	0	23.5968253968254	60.883904983905	4.41515151515152	0.819047619047619	14.352380952381	18.7269841269841	1.91666666666667	24.4912698412698	80.9342213342213	11.5453102453102	26.8324397824398	19.1190476190476	5.83333333333333	26.5066378066378
977	46.6728248875308	8.26219336219336	22.7259570494865	55.7331423478482	3.56450216450216	25.1990153637212	3.21212121212121	25.6528265851795	0.333333333333333	0	1.3	6.86248196248196	23.1325396825397	2.68181818181818	3.01587301587302	32.8348612172142	10.1929292929293	21.3979925303455	12.4873015873016	26.4507342330872	22.2631864867159	11.0787878787879	24.8217426364485	2.09383753501401	10.0299974535269
978	21.46336996337	12.5992063492063	23.418253968254	27.7218559218559	13.5269841269841	41.04884004884	30.8599511599512	9.0030525030525	2.44444444444444	0	0	18.4293650793651	31.3782051282051	6.65054945054945	1.06666666666667	13.2769841269841	10.3046398046398	24.3484126984127	6.2968253968254	19.6727716727717	4.65213675213675	8.71245421245421	32.3059829059829	9.43809523809524	43.3809523809524
979	12.0269841269841	49.3928571428571	0.6	45.6460317460317	13	47.9698412698413	6.85	54.6365079365079	3.5	0	7.16666666666667	19.9706349206349	42.9134920634921	52.084126984127	0.8	8.83333333333333	0	8.07460317460317	23.6103174603175	43.4325396825397	13.7460317460317	9.21269841269841	42.1015873015873	10.9238095238095	69.5079365079365
980	33.9938672438672	5.37777777777778	17.1404484404484	20.3682761682762	5.31753246753247	32.9838827838828	16.8315018315018	8.72864357864358	1.25860805860806	2.71173271173271	12.2238095238095	17.7837828837829	128.975912975913	1.81904761904762	1.25860805860806	14.0594738594739	14.7423520923521	20.0851370851371	28.9025474525474	22.1968475968476	16.3238095238095	0.5	35.593672993673	21.970202020202	18.8525252525253
981	16.6339549339549	6.52308802308802	14.8089466089466	25.1258963258963	2.08181818181818	23.3808524808525	12.2433566433566	15.3211344211344	10.1769341769342	0.285714285714286	2.18400488400488	44.4062937062937	51.4942945942946	0	3.36666666666667	11.1	38.3675435675436	9.06582306582307	8.597446997447	70.1607392607392	24.8679098679099	0.953846153846154	31.9706737706738	0	72.8830613830614
982	20.6692640692641	0	26.3143301143301	65.4090187590187	14.4023532023532	28.098507048507	47.4530525030525	2.13888888888889	13.7603896103896	8.73333333333333	0	5.16666666666667	154.062570762571	3.23333333333333	1.26753246753247	19.4531468531469	20.6713508713509	24.4929514929515	17.7502164502164	16.0040626040626	28.2102897102897	9.43462648462649	16.5307081807082	7.51495726495726	21.2284493284493
983	56.5598124098124	8.25947385947386	4.14761904761905	24.0183483183483	2.95860805860806	21.8586080586081	10.5025252525253	20.2287379287379	0	0.333333333333333	0	4.59340659340659	61.885902985903	5.11861471861472	0.733333333333333	2.5	59.1557831057831	11.6176767676768	25.8463203463203	34.1519647019647	19.0879953379953	11.8285714285714	44.0551892551893	10.3674825174825	22.1906926406926
984	27.2928138528139	1.62666666666667	43.1147574647575	16.364329004329	12.6023532023532	41.3728371628372	11.3188744588745	33.1703341103341	0	0	3.20940170940171	10.1199134199134	14.8362637362637	3.98	6.74718725718726	14.0209523809524	18.0664657564658	29.1089355089355	15.7997546897547	101.237160617161	55.2170240870241	8.33007326007326	10.0371162171162	18.4267854367854	46
985	58.1604395604396	5.28095238095238	5.69010989010989	72.9619047619048	8.82051282051282	56.1260073260074	2.78388278388278	5.32857142857143	4.85531135531135	2.92197802197802	0	1.15384615384615	25.9201465201465	7.66666666666667	0.4	23.5091575091575	2.04285714285714	20.2725274725275	37.7216117216117	24.8886446886447	10.8739926739927	15.7344322344322	12.9205128205128	0	43.9659340659341
986	15.7077145077145	5.68896103896104	27.9068265068265	53.9583361083361	34.083016983017	12.3237096237096	22.5465811965812	2.01324786324786	2.4508658008658	1.75555555555556	0	84.9628982128982	1.55555555555556	3.14102564102564	25.8623043623044	6.1990342990343	8.51625041625042	24.8641580641581	7.98951048951049	21.9708014208014	0.733333333333333	11.2685425685426	44.2850371850372	6.5024531024531	39.7142801642802
987	55.6021456804066	36.1471861471861	31.7884528514963	36.5848547587678	16.8381422924901	57.0055775142732	19.3649099692578	7.30917874396135	1.33333333333333	4.06666666666667	0	24.9996549344375	67.4716042411695	2.9047619047619	1.33333333333333	24.0721720308677	13.241589811155	12.7175324675325	17.8762375305854	85.807500470544	39.2473524060481	14.9090909090909	16.4302371541502	2.94848484848485	0
988	8.83030303030303	16.0212121212121	59.8953879453879	49.8890054390054	10.4555555555556	41.9224553224553	23.0762626262626	6.10982905982906	2.68181818181818	3.47222222222222	0	5.05617715617716	70.690404040404	6.56363636363636	1.30769230769231	5.9478354978355	23.6680375180375	7.42433122433122	3.74340659340659	53.1156177156177	7.95	15.3021367521368	34.0385891885892	31.5023698523699	17.3357142857143
989	21.5976412476412	26.4998556998557	4.00252525252525	34.5620490620491	1.36363636363636	38.0246253746254	21.9103396603397	14.785347985348	3.32844932844933	0.222222222222222	6.12760572760573	35.1559829059829	65.9581973581974	2.20940170940171	0.222222222222222	8.5469696969697	59.9891719391719	4.49273504273504	7.83282828282828	49.754107004107	30.6880952380952	0	16.0151015651016	11.0143578643579	61.6965312465312
990	31.1474691974692	10.7258241758242	15.0672105672106	50.3650238650239	7.71904761904762	40.9539127539128	25.4736596736597	33.5682983682984	0	1.16666666666667	1.18333333333333	12.0818903318903	53.0675713175713	2.47070707070707	1.45384615384615	17.4727272727273	14.3079365079365	7.56986346986347	22.1926351426351	19.0889332889333	16.6115606615607	20.4931457431457	56.417205017205	2.53333333333333	42.8681984681985
991	33.0324881774572	6.48241758241758	15.7612745098039	30.8924590888987	4.73003663003663	32.7339695392327	18.9803253420126	1.525	1.55384615384615	4.1843137254902	0	28.3386479018058	4.25098039215686	2.84812030075188	3.89097744360902	15.6687318787164	8.06079537077989	29.6471180780004	9.27268246029856	28.6252324816566	20.399871001032	13.0079573934837	39.9758465734472	0	12.1369079750659
992	40.5670953229777	0.917647058823529	14.0653934300993	21.7520159578983	25.0633435192259	35.1744249214837	15.5785247432306	11.5007936507936	1.03529411764706	0	0	14.5776886512181	86.6608776844071	8.6251209574739	17.01146761735	10.7978354978355	8.69213564213564	5.80138358373652	50.0853790000849	32.5709489856549	23.2117562176386	10.1943128766658	13.5374713521772	1.43181818181818	9.14727102962397
993	22.6365631100925	3.26111111111111	1.18181818181818	50.5423054070113	34.0380358203888	58.8827561327561	36.7389016212546	8.72644936762584	4.00714285714286	0	0.65	5.63884220354809	99.8436168406757	3.92380952380952	0	6.16031746031746	23.9624904507257	3.89444444444444	56.9599694423224	33.7174857821917	61.2020838638486	25.7959001782531	14.6318903318903	0	49.6040658687718
994	35.7465367965368	10.089898989899	38.1999278499278	35.1145021645022	5.34545454545455	15.9835497835498	7.64393939393939	7.64393939393939	2.17142857142857	0	14.4666666666667	18.1650793650794	65.8367243867244	2.54365079365079	17.5870851370851	2.2	17.5858585858586	10.1071428571429	14.1293650793651	39.4801587301587	75.901443001443	0	74.3979076479077	7.54126984126984	60.1184704184704
995	38.4865079365079	13.4	6.98333333333333	28.5063492063492	12.1666666666667	36.0531746031746	24.402380952381	4.46904761904762	1.16190476190476	16.5690476190476	0.666666666666667	15.5142857142857	33.1206349206349	2.5	2.62857142857143	12.5325396825397	17.0134920634921	5.06666666666667	8.00952380952381	19.1134920634921	6.41349206349206	35.3166666666667	72.5412698412698	10.8095238095238	10.5547619047619
996	70.7952380952381	3.67777777777778	11.1611111111111	45.4619047619047	17.7706349206349	35.9690476190476	56.9571428571429	6.03333333333333	0.833333333333333	0.666666666666667	0	48.4944444444444	37.4095238095238	0	0.5	15.2261904761905	7.21904761904762	23.8047619047619	8.35952380952381	28.9103174603175	40.552380952381	3.96666666666667	17.4166666666667	7.34285714285714	53.4714285714286
997	40.2423520923521	14.6660894660895	10.3247474747475	46.2909812409812	11.3032467532468	17.3494227994228	6.7461038961039	7.74062049062049	9.74949494949495	0	0	49.2630591630592	29.7642857142857	5.08585858585859	1.18181818181818	8.20642135642136	0	6.7008658008658	30.1409812409812	18.7406204906205	19.8575036075036	9.70800865800866	32.1085137085137	1.28571428571429	35.54329004329
998	67.6050505050505	16.9865079365079	38.1479797979798	41.8064935064935	37.25	9.17070707070707	32.2518037518037	1.23737373737374	0	0	0	44.3064935064935	59.9904761904762	33.2952380952381	15.7777777777778	10.3785714285714	61.6833333333333	14.684126984127	27.0136363636364	65.2200577200577	1.33333333333333	0	54.2075757575758	24.9834776334776	42.6699855699856
999	25.7110195360195	3.36557886557887	7.72011599511599	24.9913003663004	9.5466033966034	31.2703407703408	19.8340048840049	14.0421356421356	1.26904761904762	1.33333333333333	0.888888888888889	44.4071428571429	55.8248778998779	4.45238095238095	4.48293650793651	10.1844738594739	27.1412420912421	21.5225108225108	37.9732323232323	61.903391053391	49.3412420912421	16.1666666666667	38.4418192918193	0.5	9.68571428571429
1000	33.9076213260424	0.790977443609023	19.5774094326726	27.9074162679426	5.29472544998861	26.5150717703349	12.6860674413306	9.88333333333333	3.07805878332194	0	0	6.03333333333333	14.1536796536797	11.4497835497835	4.06052631578947	5.64508999772158	3.98333333333333	13.9166666666667	34.4461608566872	20.762622465254	33.332387787651	0	23.7652882205514	10.531658692185	28.2787878787879
