# Supplementary material for: Association analysis of suicide risk assessed with Mini International Neuropsychiatric Interviews’ Suicidality Module in adolescents with non suicidal self injury disorder
Source: Front Psychiatry. 2025 Feb 10;16:1546039. doi: 10.3389/fpsyt.2025.1546039 (PMC11847866; doi:10.3389/fpsyt.2025.1546039)
Supplement: Supplementary file 2 [file DataSheet2.csv]

Bootstrap_Sample	FE1	FE2	FE3	ME1	ME2	ME3	I1	I2	I3	I4	MS1	MS2	MS3	MS4	MS5	D1	D2	D3	D4	A1	A2	A3	A4	SC	SS
1	20	14	16	16	16	16	16	8	10	6	0	8	8	4	8	16	12	10	16	16	14	12	16	4	10
2	24	10	14	24	10	26	18	14	12	0	8	4	18	2	8	12	18	14	16	24	18	8	20	8	14
3	22	10	16	26	12	18	18	10	12	8	0	10	12	6	12	14	14	22	18	18	20	12	18	6	10
4	20	10	14	24	10	26	18	6	12	4	0	10	12	10	4	12	16	12	18	20	18	14	16	6	12
5	18	14	18	16	8	18	18	12	8	4	2	16	14	4	10	18	4	12	16	24	14	6	18	12	20
6	12	12	12	14	8	18	18	12	12	6	0	14	10	4	10	12	12	12	18	16	14	8	24	6	12
7	28	10	12	28	14	20	20	22	16	6	0	14	18	12	14	20	12	24	24	20	20	12	16	12	18
8	20	14	18	26	14	22	20	14	14	4	0	2	14	4	18	12	12	20	20	16	22	10	26	12	18
9	20	8	14	34	14	22	20	14	8	6	4	8	10	14	6	18	14	14	20	18	28	12	26	12	16
10	20	12	18	18	10	18	16	14	12	2	0	10	10	8	12	12	8	10	18	22	14	14	14	10	10
11	28	22	20	24	12	26	24	12	14	0	4	10	22	14	16	18	22	16	24	20	16	12	22	12	14
12	22	6	26	28	10	22	18	8	10	2	2	12	22	10	10	22	8	18	20	26	16	14	26	6	20
13	22	10	16	20	12	22	18	22	10	2	2	16	18	2	14	18	6	16	20	22	18	8	24	8	14
14	22	10	16	26	18	24	26	12	12	4	4	14	20	10	10	12	16	16	20	20	22	14	24	10	18
15	24	12	20	26	10	24	16	8	12	10	2	6	24	12	8	10	6	20	22	16	18	8	22	8	16
16	24	16	12	24	14	20	16	14	10	0	2	2	18	2	16	10	10	16	16	16	20	14	14	6	12
17	18	16	18	22	14	26	18	12	12	0	0	4	14	6	14	14	18	20	18	18	10	12	16	4	12
18	22	24	26	24	12	26	18	8	14	0	0	14	18	16	8	14	14	18	20	22	16	10	22	6	20
19	22	14	20	22	10	20	20	12	10	8	6	8	14	6	10	10	14	10	20	18	18	8	24	10	18
20	20	18	12	20	18	18	16	16	10	14	6	24	20	8	6	22	18	12	20	22	20	12	16	12	8
21	24	12	20	24	10	20	18	18	14	4	4	6	22	10	16	12	12	8	16	22	14	12	22	10	22
22	20	14	16	20	12	18	14	12	4	6	0	8	10	10	12	12	16	24	20	18	24	10	22	8	14
23	16	10	14	16	8	22	18	14	14	0	0	14	16	6	8	14	12	16	14	20	10	12	12	10	12
24	24	10	12	22	12	22	20	10	8	8	2	12	20	6	14	18	14	12	22	24	16	12	18	8	14
25	20	10	20	22	10	22	18	16	14	2	2	10	24	12	14	14	10	16	16	16	14	12	16	8	14
26	20	10	14	16	6	24	18	12	14	2	2	8	16	6	16	12	14	10	18	20	16	10	22	8	10
27	24	16	18	22	10	24	20	16	14	6	0	10	16	10	12	12	14	12	16	22	12	8	20	10	12
28	24	14	14	30	20	24	22	18	12	0	8	20	18	10	16	18	8	18	30	22	22	12	22	16	18
29	18	12	14	18	12	18	16	8	14	2	2	8	20	6	10	14	6	14	18	16	10	10	16	6	12
30	22	10	16	26	10	18	24	10	12	6	12	10	14	4	8	12	12	16	18	18	20	14	16	10	18
31	28	8	14	28	12	30	20	12	6	6	2	14	12	12	8	16	4	22	16	18	24	8	24	16	12
32	14	20	16	16	10	18	18	14	10	6	0	12	16	6	10	8	20	14	18	26	12	14	14	8	12
33	22	8	12	20	10	18	12	10	14	2	4	8	20	14	8	14	8	12	14	20	10	12	22	12	14
34	26	12	14	28	10	24	18	18	14	0	8	18	22	8	18	14	10	14	18	22	20	8	18	16	18
35	20	16	20	24	16	26	24	16	14	6	2	12	18	6	20	18	12	22	16	18	26	10	22	14	14
36	22	18	18	24	16	18	24	10	14	14	0	12	16	12	12	10	22	20	18	24	12	8	18	8	18
37	22	14	16	24	20	18	18	12	14	8	6	16	24	4	10	22	12	16	22	22	12	10	18	4	16
38	22	10	12	28	12	20	16	10	12	6	4	8	18	4	10	14	12	14	18	16	22	10	22	12	20
39	14	16	22	18	16	24	16	12	14	2	0	6	16	8	10	12	18	14	16	24	10	6	20	4	14
40	18	6	12	20	8	22	14	10	10	0	2	6	16	10	6	12	8	12	16	16	14	6	20	8	12
41	24	16	14	22	18	20	20	12	10	6	2	12	14	8	18	12	6	16	20	24	24	14	16	6	14
42	22	18	14	26	16	18	16	14	10	10	0	18	14	10	10	20	14	18	18	30	16	12	18	16	10
43	20	10	14	20	10	20	16	14	12	0	8	8	14	6	8	14	14	14	18	20	18	12	12	6	16
44	18	10	18	26	10	20	20	14	14	6	6	8	20	8	10	14	18	12	16	28	18	14	24	4	20
45	26	14	24	24	14	26	22	8	14	10	2	12	16	10	10	18	16	14	20	22	16	12	26	14	18
46	24	18	10	22	10	22	20	14	8	6	10	14	16	4	18	12	8	16	18	22	20	10	16	6	16
47	22	14	14	18	12	20	20	14	14	6	6	8	18	12	8	14	18	16	18	16	10	10	20	12	16
48	18	16	14	22	12	20	16	10	12	2	0	12	12	8	8	12	14	12	16	20	12	10	20	8	10
49	20	10	18	18	10	24	18	12	12	2	2	10	14	4	12	12	10	20	18	16	10	12	14	10	8
50	24	12	24	24	12	26	18	8	12	4	6	6	16	8	14	14	18	14	14	16	12	8	20	14	16
51	24	14	20	26	10	28	18	20	12	4	4	12	16	8	18	14	10	14	18	22	22	12	26	10	14
52	22	14	14	24	8	20	16	8	14	4	2	12	14	10	6	14	14	12	16	20	24	12	14	6	8
53	24	14	16	24	14	16	18	18	12	2	4	18	16	8	16	16	18	14	18	20	20	8	22	8	20
54	28	14	14	26	16	22	20	10	6	12	2	18	8	16	12	18	16	20	22	22	24	10	22	10	16
55	20	12	18	26	8	28	20	20	10	2	2	10	22	6	20	12	16	14	20	22	26	16	20	10	20
56	24	10	16	26	8	24	20	10	12	8	12	8	16	6	12	8	16	12	20	16	16	16	14	10	16
57	20	12	16	22	8	28	20	10	12	4	4	10	20	6	18	16	12	12	14	18	26	12	22	10	8
58	22	8	10	22	12	16	14	10	6	2	2	12	24	10	14	14	10	16	18	20	14	12	18	12	18
59	18	8	16	26	14	18	16	14	12	2	0	10	12	4	12	14	12	16	12	20	22	12	16	8	14
60	20	10	18	22	12	20	16	10	12	4	2	10	16	8	12	16	12	10	14	20	8	8	22	8	14
61	28	16	14	24	12	22	24	12	14	6	14	6	22	6	12	14	12	22	16	20	22	12	20	14	20
62	26	14	14	24	10	26	20	10	12	2	4	8	18	8	14	14	6	18	16	24	16	10	18	14	14
63	22	14	18	14	16	20	14	10	8	8	0	12	22	10	10	24	8	14	14	24	16	14	14	12	18
64	22	14	16	26	12	26	20	14	10	2	2	16	22	10	12	8	18	14	16	18	14	12	22	2	16
65	20	10	16	20	8	22	22	16	6	2	4	22	14	4	14	18	14	18	22	22	24	14	14	20	22
66	22	8	18	24	8	18	20	18	12	2	6	16	12	8	4	14	10	18	18	22	24	16	24	10	12
67	18	14	18	18	10	20	18	14	14	6	2	10	26	10	14	8	16	12	22	22	12	16	16	8	4
68	20	10	14	22	10	22	16	10	6	8	2	4	18	10	12	14	8	14	14	20	10	12	14	10	12
69	16	14	20	18	14	24	20	16	12	6	4	8	18	6	6	12	20	18	16	22	16	6	20	4	8
70	20	10	16	18	8	24	16	12	6	0	4	2	12	6	6	14	18	12	14	16	20	14	14	8	14
71	22	18	12	24	10	22	16	4	8	6	2	8	20	10	8	12	10	10	18	18	18	6	14	8	16
72	18	10	12	18	8	12	16	20	8	0	0	8	10	4	12	16	8	12	18	24	18	8	20	12	12
73	18	12	16	22	12	22	24	14	10	12	2	14	22	12	6	14	12	14	20	20	26	16	20	6	10
74	20	10	22	24	12	26	20	8	14	8	2	10	24	6	14	14	16	14	24	22	18	16	24	16	20
75	18	8	14	26	12	16	16	12	12	4	0	14	14	12	4	16	10	14	22	22	18	8	18	6	20
76	14	18	20	20	10	24	20	12	12	8	0	16	18	10	8	14	20	14	14	22	14	12	16	6	14
77	28	16	10	24	8	24	16	12	14	4	4	20	18	14	8	14	6	16	16	22	20	14	18	14	16
78	26	18	16	24	12	24	24	20	6	6	0	14	12	12	10	12	18	10	16	20	16	16	20	10	14
79	26	18	16	28	14	26	18	10	10	2	10	10	18	8	8	12	18	12	16	14	24	18	16	10	22
80	20	8	20	20	8	18	18	10	12	8	4	14	8	10	2	12	10	16	18	16	14	16	16	8	18
81	22	12	14	24	12	26	16	8	8	14	0	10	14	10	10	10	12	10	22	18	10	8	22	8	12
82	20	10	20	22	14	20	20	10	12	4	0	10	14	16	10	14	16	14	22	14	20	10	26	4	10
83	18	16	24	26	8	26	26	16	14	6	10	20	18	6	18	20	20	14	16	24	20	12	16	14	16
84	16	14	20	20	10	26	16	14	18	8	0	8	18	6	16	16	10	12	22	20	10	16	18	4	14
85	18	16	24	20	14	22	22	14	14	0	0	8	18	4	18	12	20	8	14	20	10	10	20	12	10
86	20	14	28	20	10	26	22	16	14	8	0	10	24	12	14	16	10	16	16	22	16	16	20	22	16
87	18	10	12	22	10	16	16	14	10	0	4	2	10	4	14	16	14	14	20	18	12	8	14	6	16
88	22	22	12	22	14	18	18	14	8	10	4	14	8	4	10	14	22	18	18	18	22	16	22	14	12
89	20	16	18	22	8	24	20	12	10	2	0	6	16	6	8	14	12	12	16	18	14	10	16	6	18
90	20	10	14	18	12	20	22	8	10	2	4	4	14	4	10	12	14	12	16	16	18	6	18	4	16
91	20	16	18	26	14	20	16	20	14	2	0	12	10	4	14	12	6	16	20	18	16	10	20	6	18
92	20	10	18	22	12	20	26	16	18	6	2	8	22	6	22	20	8	14	22	20	16	14	18	8	16
93	24	16	16	24	14	18	14	4	16	0	2	8	16	18	10	22	18	22	16	18	20	10	24	20	14
94	16	12	20	22	12	22	24	10	12	6	0	6	12	8	8	18	20	22	24	24	12	14	18	10	20
95	14	10	10	18	8	16	10	6	4	0	2	6	12	10	8	12	14	14	16	16	10	8	16	8	20
96	24	12	18	24	12	26	24	16	10	8	2	6	16	8	16	16	8	18	20	22	18	14	10	14	6
97	22	12	24	30	8	28	24	12	18	8	0	12	16	10	12	14	10	10	20	22	18	12	26	6	22
98	18	8	18	16	10	18	14	4	14	4	4	10	14	2	12	12	10	14	18	16	14	14	16	6	6
99	26	18	18	26	12	22	20	12	12	2	4	16	10	10	12	16	20	20	18	24	22	8	22	8	18
100	18	16	20	18	6	20	22	4	14	4	14	6	28	10	8	14	18	16	16	20	12	10	16	6	16
101	24	12	18	24	12	24	22	14	14	4	0	6	14	12	12	14	14	16	20	20	16	14	16	12	14
102	20	10	14	22	12	24	20	4	12	4	0	12	12	12	12	12	10	14	16	20	20	8	14	12	12
103	26	8	16	22	10	20	18	10	12	10	0	16	22	8	10	14	12	14	18	24	12	10	22	6	16
104	26	14	16	24	12	20	16	2	12	10	2	8	14	6	12	14	12	14	16	20	24	12	18	14	6
105	20	16	14	26	10	16	20	14	16	0	12	4	18	4	8	8	20	12	14	20	16	8	20	8	16
106	22	10	24	24	10	28	20	12	12	0	0	8	16	4	14	14	12	14	18	26	12	12	16	6	18
107	24	10	18	24	14	22	16	12	14	6	2	10	20	16	14	20	10	20	20	24	18	12	24	10	12
108	16	16	16	22	12	22	20	10	14	4	6	8	20	8	8	14	12	12	22	24	12	12	12	8	22
109	28	14	16	30	12	22	20	10	14	2	0	16	22	18	12	12	10	20	24	20	24	8	22	10	22
110	18	10	8	20	12	18	12	6	16	2	0	10	16	4	10	10	14	10	14	14	10	14	16	2	10
111	16	18	14	16	6	20	18	8	12	0	0	10	18	6	6	12	16	8	18	22	8	10	24	10	16
112	18	14	12	22	12	18	18	10	12	8	0	6	10	4	8	12	14	12	16	20	20	12	18	8	12
113	26	14	22	22	10	20	22	20	12	8	2	6	22	6	16	12	12	12	14	18	16	10	26	16	16
114	20	12	16	18	12	18	18	10	12	0	4	8	18	10	10	12	14	14	16	22	12	8	18	8	14
115	24	16	22	28	12	26	18	2	14	4	4	8	24	10	10	10	16	12	20	24	10	8	20	6	20
116	22	10	16	26	8	26	20	8	16	2	0	4	18	14	8	14	6	12	20	20	14	16	22	14	20
117	20	14	14	16	12	22	20	10	12	6	4	8	10	4	20	14	18	14	16	22	14	8	20	12	18
118	34	12	12	34	16	22	22	18	14	4	16	24	20	12	10	16	10	16	24	20	22	16	20	10	16
119	22	10	18	26	12	22	16	18	16	0	2	12	16	8	8	12	10	14	14	22	20	14	16	6	14
120	20	8	16	18	16	22	22	14	6	8	2	4	20	2	20	14	12	8	20	22	8	8	20	18	16
121	22	12	18	24	12	24	18	10	12	6	2	10	16	6	12	12	18	20	16	22	30	8	28	10	16
122	22	12	14	22	8	24	24	14	10	6	2	12	16	4	10	16	14	14	16	22	12	14	18	16	18
123	18	12	18	22	12	28	18	12	16	0	0	12	16	4	8	18	16	14	22	22	14	10	22	10	16
124	24	14	16	24	8	18	20	18	12	6	6	20	14	10	8	12	18	14	16	26	14	10	14	6	12
125	20	14	8	18	12	16	14	4	14	6	2	10	16	8	8	16	12	14	18	24	14	10	20	10	12
126	22	12	18	20	8	20	20	14	12	8	2	8	14	10	6	12	14	14	18	20	18	12	20	6	12
127	18	8	12	20	10	16	14	10	10	2	4	4	8	4	14	14	12	16	16	18	16	12	14	6	10
128	18	10	18	28	12	22	20	20	12	2	2	8	18	6	12	12	12	8	18	24	16	12	12	14	20
129	24	16	12	26	12	20	18	12	12	6	8	12	22	6	10	14	12	18	18	30	16	10	22	8	16
130	18	18	22	20	18	24	16	14	18	14	0	18	18	14	24	14	16	12	26	28	14	8	22	6	22
131	20	10	22	22	10	24	16	6	12	6	0	8	14	12	0	10	14	12	16	20	10	10	16	6	12
132	16	14	10	20	12	20	12	6	12	4	2	12	14	10	6	12	12	22	16	16	14	8	20	14	16
133	22	22	14	22	8	24	16	12	14	0	4	8	20	10	8	14	12	18	20	24	14	6	20	14	18
134	18	12	14	22	10	18	20	12	6	2	2	12	16	6	10	18	14	14	20	22	16	10	20	8	14
135	20	8	18	30	14	22	16	10	14	4	2	6	14	6	16	10	14	20	26	14	20	6	22	2	14
136	18	12	20	22	12	18	14	10	16	6	0	14	18	10	8	18	16	12	14	22	8	14	18	2	14
137	14	12	20	20	12	24	14	16	16	0	0	8	14	8	22	20	16	14	18	24	10	12	20	10	16
138	16	10	14	18	8	16	16	8	14	8	2	10	10	6	8	10	14	12	22	24	12	12	14	6	18
139	24	14	10	24	14	20	16	18	10	4	4	12	16	12	8	8	14	12	18	18	22	12	16	8	10
140	24	12	10	20	10	22	14	12	12	6	6	12	18	4	10	16	14	14	16	24	14	10	14	12	14
141	18	8	16	22	10	18	20	10	16	6	0	6	16	6	14	14	8	16	18	18	12	10	16	20	14
142	20	12	18	22	12	24	18	10	12	0	0	6	14	12	10	12	16	16	18	20	14	14	24	8	16
143	20	14	16	18	14	18	20	8	12	6	4	14	24	4	8	18	16	14	22	24	10	16	20	12	12
144	18	14	10	18	16	14	16	8	12	6	0	12	10	4	8	6	8	14	18	18	12	14	14	6	12
145	20	10	14	24	10	16	18	16	12	0	4	10	12	6	12	12	10	16	18	20	14	12	20	6	24
146	20	20	20	18	14	18	14	10	8	4	4	10	26	8	20	14	14	16	28	24	14	10	28	12	18
147	18	8	12	20	12	18	20	12	6	6	0	10	14	2	8	16	12	16	14	22	16	12	14	4	24
148	22	10	14	24	10	18	16	16	10	0	2	12	12	4	12	14	6	18	18	20	18	14	22	10	14
149	22	14	10	18	14	18	24	14	4	6	4	18	6	6	14	18	14	14	18	20	20	12	16	14	18
150	20	14	12	24	8	18	22	16	16	4	4	14	12	10	6	14	16	16	16	22	16	6	18	16	20
151	24	12	16	26	14	20	18	14	14	0	0	8	18	10	12	16	16	20	20	26	16	12	18	10	28
152	20	22	16	20	10	20	18	6	14	2	2	18	16	12	8	12	16	14	16	24	14	10	16	12	10
153	20	18	22	22	12	24	20	8	14	4	0	10	20	14	6	12	14	10	16	20	14	10	16	8	14
154	22	12	16	32	12	30	22	4	10	6	2	8	16	6	6	16	16	12	14	20	20	12	22	2	18
155	20	18	18	22	10	26	20	12	10	6	4	10	18	6	8	14	22	14	16	24	22	16	22	8	18
156	20	8	18	22	6	18	22	20	6	0	4	10	18	8	14	8	10	18	22	18	14	10	14	8	12
157	22	8	20	22	10	26	18	10	14	2	0	10	18	20	16	16	8	18	16	18	24	12	20	6	10
158	14	12	22	24	10	22	14	12	16	6	2	6	12	10	4	14	16	12	16	20	14	12	22	8	16
159	24	16	20	26	14	20	22	12	14	2	6	10	14	6	6	18	10	16	14	24	10	10	18	4	24
160	24	14	20	22	14	20	16	12	6	2	4	8	22	4	20	12	18	16	16	18	14	14	30	2	12
161	18	14	18	16	12	16	18	12	8	6	4	8	10	4	8	16	12	16	16	18	10	10	20	14	16
162	24	12	16	22	12	20	18	8	14	8	4	12	22	10	16	16	10	16	16	26	22	10	22	10	14
163	26	16	12	22	16	18	18	16	14	6	4	18	6	6	8	12	16	18	20	20	20	14	16	4	10
164	20	12	14	24	8	20	16	8	6	8	4	12	20	4	10	12	12	14	18	24	14	10	18	4	20
165	20	10	10	22	12	20	18	8	10	0	2	10	16	4	8	20	10	14	22	24	14	12	18	20	12
166	20	12	18	22	14	20	22	14	14	6	0	18	10	4	14	20	10	14	20	22	24	12	14	12	16
167	30	8	14	30	8	22	24	12	12	4	14	10	16	6	12	18	6	18	18	18	30	8	26	12	24
168	18	10	16	22	12	14	16	14	14	6	2	10	18	4	12	6	12	10	14	18	14	10	14	4	14
169	22	14	12	22	12	18	12	8	16	10	0	16	10	12	8	12	12	20	14	26	16	8	16	10	10
170	24	16	22	28	12	20	20	10	14	4	2	8	22	12	12	12	20	16	22	22	18	18	16	6	16
171	22	10	12	22	8	20	12	6	14	0	2	8	16	12	8	16	8	14	18	20	16	16	16	12	12
172	22	16	14	20	10	16	16	16	14	8	0	18	12	4	12	14	18	18	16	26	16	10	18	12	14
173	26	14	14	22	10	18	12	8	14	0	0	10	20	10	14	14	14	14	18	20	14	8	24	8	14
174	22	14	14	24	12	16	18	16	12	0	4	12	14	2	20	14	12	16	16	14	22	4	26	10	14
175	18	12	12	28	12	24	16	10	14	2	4	16	18	8	2	16	16	14	20	24	22	14	20	10	20
176	20	10	14	22	8	20	20	10	4	6	2	10	16	10	6	14	10	12	18	20	16	10	18	8	12
177	16	10	12	22	10	16	18	16	10	4	6	8	10	4	6	8	10	12	18	18	16	12	16	4	10
178	20	14	24	24	14	24	18	14	14	2	0	14	24	2	10	20	16	10	20	20	14	10	20	6	18
179	26	12	10	20	12	20	14	8	10	10	6	10	14	8	6	10	14	10	16	20	16	14	16	8	18
180	16	10	10	20	12	22	16	6	8	6	4	10	16	6	2	10	16	16	16	16	16	12	14	6	14
181	26	12	14	24	12	18	16	16	8	2	4	14	16	2	18	10	16	12	18	18	16	16	16	6	14
182	24	10	14	24	14	14	20	6	10	6	0	14	16	14	8	12	10	18	18	18	16	8	20	10	16
183	18	12	14	20	8	20	20	18	14	6	0	14	16	8	6	14	8	12	16	20	14	10	20	14	18
184	22	10	18	26	8	32	22	12	14	8	2	16	30	8	8	16	10	14	20	18	20	10	24	10	22
185	18	18	14	16	8	20	16	8	12	0	2	10	16	10	8	16	14	12	22	24	10	8	18	14	14
186	18	14	18	20	10	22	18	16	12	12	0	12	20	2	14	14	20	12	16	24	14	12	20	14	14
187	24	10	16	28	20	20	18	12	8	4	2	8	20	10	16	16	12	14	20	16	18	14	24	8	10
188	20	10	12	22	12	18	14	10	12	6	0	8	18	8	14	16	12	20	20	22	12	8	20	12	14
189	24	8	8	22	12	26	16	8	14	0	12	6	18	6	8	16	14	14	22	18	16	12	18	10	8
190	24	12	12	20	8	20	20	18	18	6	6	12	20	4	14	12	12	18	24	24	20	8	14	10	16
191	20	12	20	20	12	18	16	12	14	0	2	6	24	8	16	12	14	14	18	22	14	8	20	10	12
192	20	12	16	24	10	18	20	12	12	8	2	4	18	2	8	12	18	12	14	18	22	10	20	6	14
193	20	16	20	22	12	22	18	10	16	8	0	18	14	4	22	12	22	16	16	20	14	6	24	12	16
194	26	8	12	20	8	18	24	14	16	0	4	10	14	10	8	12	8	14	22	22	14	14	14	6	10
195	26	12	24	24	14	34	24	12	10	8	0	12	16	12	6	18	8	18	18	20	20	14	24	12	22
196	24	14	24	24	10	26	22	18	14	8	0	12	20	16	6	14	16	14	20	24	16	14	16	14	26
197	20	18	16	22	16	22	20	12	14	10	0	10	8	4	10	10	14	18	20	24	20	16	12	10	14
198	26	20	14	24	16	22	16	12	10	0	4	18	12	10	8	12	20	20	16	22	22	12	22	12	10
199	20	8	20	20	14	18	18	14	10	6	8	20	20	6	6	16	8	10	22	22	14	12	18	14	16
200	18	12	20	22	10	22	14	10	14	0	0	6	18	2	8	16	12	14	18	16	12	8	16	12	16
201	22	14	12	16	8	14	18	6	12	6	2	6	14	4	8	14	10	18	18	18	16	14	16	12	6
202	22	14	16	22	12	22	18	16	14	4	6	22	14	8	12	16	16	18	18	22	12	16	16	8	20
203	18	8	10	26	8	18	16	10	8	8	2	6	20	8	6	12	16	18	20	18	10	12	14	8	16
204	22	18	20	18	8	20	24	14	8	4	2	10	12	6	6	16	10	16	16	20	18	8	18	10	24
205	20	18	28	22	10	26	18	12	10	10	4	12	18	4	6	16	18	16	16	24	16	6	20	8	18
206	16	10	14	18	8	16	16	12	12	2	0	10	14	6	10	18	12	16	18	18	12	10	16	12	4
207	22	12	14	22	12	22	16	14	12	4	6	8	10	4	8	18	8	16	18	18	20	14	16	6	4
208	18	10	14	24	10	20	20	16	8	6	4	14	10	6	10	10	10	12	16	18	24	8	24	6	6
209	30	10	18	24	10	18	22	18	8	0	10	12	16	4	10	22	12	10	20	22	14	10	14	16	10
210	18	8	18	18	6	22	18	16	16	8	6	18	26	6	16	14	14	10	16	20	14	12	22	8	18
211	20	18	20	18	10	20	20	12	10	6	0	10	6	4	8	14	12	10	18	18	16	6	18	10	12
212	22	12	12	24	12	16	14	16	10	0	0	8	14	10	12	18	20	14	16	22	20	8	20	10	10
213	20	8	18	20	16	26	16	10	8	6	0	12	16	8	20	12	14	14	18	22	12	12	20	6	14
214	20	12	12	24	12	20	16	8	12	6	0	10	16	10	6	14	14	14	18	20	14	12	20	4	18
215	16	14	10	22	10	24	14	16	12	2	0	14	18	10	10	14	22	10	20	22	14	6	18	4	14
216	22	8	20	28	12	16	20	18	10	2	0	14	10	8	12	18	6	16	16	22	16	14	16	8	12
217	16	10	14	16	10	18	16	12	4	0	4	8	16	2	6	14	14	10	18	22	10	10	24	6	16
218	24	12	12	20	10	18	14	10	8	6	2	12	20	4	16	12	16	14	20	18	14	12	20	6	8
219	16	10	20	18	10	22	16	14	14	10	0	12	16	12	8	16	12	16	16	22	14	14	20	12	12
220	26	12	12	24	10	18	18	14	10	10	6	6	14	8	8	16	14	14	14	20	18	12	16	4	16
221	22	8	14	20	12	20	18	16	12	2	6	16	22	2	8	22	4	10	18	20	12	12	22	18	12
222	22	14	14	26	10	32	20	16	16	4	8	18	18	14	8	16	12	16	24	22	20	6	32	16	20
223	20	8	14	20	8	18	18	8	4	8	2	6	18	8	8	12	6	14	16	20	14	6	18	6	16
224	18	16	18	26	12	24	20	8	18	6	2	10	18	16	6	18	14	16	20	26	10	6	18	10	20
225	22	8	14	20	10	16	16	8	16	0	4	10	16	12	8	14	8	24	16	20	12	10	18	12	14
226	22	20	20	20	14	24	18	12	16	4	0	14	22	14	6	10	22	14	16	20	12	10	18	4	8
227	20	12	22	26	12	28	24	10	12	6	0	10	18	14	12	10	14	10	18	16	24	12	24	6	24
228	20	12	14	24	12	22	18	10	10	8	0	12	10	4	12	14	10	16	18	18	20	8	20	20	12
229	20	8	10	20	10	20	14	16	10	4	4	20	10	12	0	18	10	12	22	22	12	10	18	12	18
230	22	8	8	24	18	20	18	20	12	4	4	16	16	10	12	14	20	8	18	18	18	14	30	8	20
231	24	10	12	22	10	22	20	10	16	6	8	10	28	2	10	12	14	10	20	20	22	10	22	6	18
232	16	10	14	20	12	18	20	16	10	4	2	10	10	4	4	12	18	12	18	22	18	14	14	8	14
233	20	16	12	22	12	24	18	14	10	10	6	10	16	2	10	14	16	16	18	22	18	14	20	16	8
234	18	10	16	18	10	18	14	8	16	4	0	8	12	6	14	14	12	10	14	18	8	10	18	8	12
235	18	10	16	18	10	16	22	20	12	4	0	16	18	4	12	18	6	12	16	24	14	14	20	14	14
236	18	14	10	22	10	20	16	10	10	6	0	10	10	6	14	14	10	20	18	20	14	12	20	18	14
237	20	18	18	18	10	22	18	14	12	0	2	2	14	2	14	16	22	16	18	18	14	12	18	14	16
238	16	16	12	22	10	18	14	8	12	0	2	18	10	10	4	8	18	12	16	16	12	6	16	10	14
239	26	12	14	22	14	20	22	10	10	10	12	14	18	6	6	14	22	22	20	20	20	6	24	12	24
240	18	10	16	22	12	16	18	4	12	8	12	14	12	8	0	14	10	16	18	18	16	10	12	12	8
241	26	6	10	24	12	22	18	14	16	2	0	6	20	6	12	14	8	16	16	20	20	8	16	16	8
242	20	14	14	16	12	22	14	8	12	10	0	20	10	6	8	18	14	22	20	24	10	12	20	14	16
243	18	10	10	20	12	20	14	8	6	2	2	12	22	10	16	14	18	12	20	20	12	10	16	8	12
244	16	16	20	22	10	22	24	14	14	10	2	14	16	10	12	16	20	16	20	24	22	8	16	12	12
245	26	12	14	26	14	20	12	6	10	0	0	16	18	14	8	16	8	22	22	24	20	6	24	8	22
246	20	10	12	24	10	22	20	10	10	8	12	14	14	6	6	12	18	8	14	26	18	6	18	12	18
247	20	6	14	16	8	20	16	10	6	6	2	6	14	4	8	16	8	14	16	18	14	10	18	6	12
248	22	14	16	22	14	16	18	14	10	0	0	4	10	10	16	16	10	14	16	16	14	10	16	4	14
249	22	14	20	24	14	24	18	10	12	2	4	12	22	8	16	10	16	16	20	20	20	10	16	6	12
250	16	14	14	22	14	20	12	8	12	2	4	6	12	6	10	12	16	16	16	18	12	8	20	8	10
251	20	16	22	22	12	20	18	12	14	0	2	10	12	4	18	8	16	12	16	18	12	12	18	10	12
252	22	10	14	18	10	22	16	12	8	4	0	6	6	4	6	14	12	16	18	18	18	14	20	6	14
253	20	12	14	22	12	24	18	10	10	8	0	2	18	6	16	12	20	10	18	22	16	12	24	10	24
254	22	10	18	20	12	22	14	6	14	6	0	14	18	18	8	22	12	14	18	24	10	10	20	14	10
255	18	10	18	18	12	18	20	8	16	2	2	16	18	4	8	16	8	16	22	18	10	12	18	12	12
256	14	18	18	12	8	18	14	10	12	8	2	12	12	6	0	12	10	16	18	24	10	6	14	10	8
257	24	12	12	26	12	22	20	8	14	4	2	10	20	20	6	12	6	18	18	14	22	12	12	6	16
258	24	20	10	24	14	16	18	12	10	0	4	22	8	10	12	10	16	14	16	22	24	8	20	10	16
259	24	14	16	26	14	24	26	20	12	4	4	14	20	4	24	14	18	16	22	22	24	12	26	14	10
260	20	12	18	26	12	20	20	10	6	2	0	4	10	6	12	18	10	12	18	12	16	12	30	10	12
261	22	6	10	20	14	16	14	6	12	6	4	6	14	6	12	14	6	16	16	20	8	14	18	8	16
262	18	6	12	16	10	16	18	6	12	8	2	12	10	8	12	14	14	12	16	22	16	6	22	12	12
263	22	14	16	26	14	24	16	12	14	6	0	8	16	10	20	12	12	10	18	16	14	16	18	10	16
264	20	10	12	22	12	18	12	12	14	6	2	14	18	4	8	16	8	14	18	20	10	16	16	16	18
265	14	10	18	18	12	18	16	10	16	0	6	6	16	4	6	14	8	16	14	22	14	10	18	2	12
266	18	8	16	20	8	22	20	14	12	8	10	14	20	10	0	20	12	14	22	22	16	10	26	10	32
267	24	14	22	22	16	26	22	22	12	0	2	14	24	6	20	22	18	10	18	26	14	12	28	12	18
268	30	12	16	30	10	18	20	16	8	10	4	20	18	14	22	14	14	16	22	18	22	10	28	10	18
269	18	12	14	22	12	20	18	12	10	12	10	12	16	4	6	14	8	14	18	22	14	10	20	4	14
270	20	20	18	20	12	22	20	12	14	6	0	14	24	4	14	16	12	16	18	24	16	12	24	14	16
271	22	14	16	18	10	24	16	14	10	6	2	10	16	2	14	12	12	14	16	22	14	8	20	8	8
272	24	14	16	22	18	20	24	6	14	8	2	16	18	4	12	18	14	20	22	20	30	14	20	12	12
273	16	12	16	18	12	20	16	14	12	0	2	12	12	12	12	20	10	16	16	24	18	16	18	18	10
274	18	12	8	20	12	18	20	6	14	6	8	14	6	8	6	12	12	20	16	22	20	10	16	8	12
275	26	16	12	24	16	22	20	20	8	0	0	16	22	14	10	10	8	14	20	24	22	14	18	12	12
276	24	14	28	24	18	26	20	16	14	4	0	6	16	8	12	20	18	12	18	20	14	16	16	14	14
277	24	16	12	20	14	16	16	18	10	0	6	12	8	8	10	18	10	16	14	20	16	12	20	14	10
278	22	14	24	20	14	22	20	10	14	4	0	16	16	8	18	16	16	18	18	28	16	10	18	14	20
279	28	18	14	30	10	28	18	16	10	4	8	20	16	10	12	10	18	18	14	24	18	16	22	4	18
280	20	10	12	20	10	16	24	10	10	8	4	12	12	8	2	12	10	12	16	24	16	10	18	6	14
281	24	10	10	16	10	24	18	14	8	2	4	14	16	8	10	14	10	8	18	20	20	8	20	16	14
282	26	12	20	26	8	28	22	18	10	6	0	6	14	8	16	12	12	12	18	22	14	6	32	6	22
283	14	14	14	22	10	20	16	16	14	10	2	12	22	4	8	12	16	14	18	24	16	10	14	10	16
284	16	10	10	20	10	16	14	8	18	6	0	16	18	4	4	22	12	14	18	22	14	8	16	12	16
285	22	12	16	26	8	26	20	12	14	6	2	10	18	6	12	12	12	16	18	24	16	22	14	6	14
286	18	12	22	18	12	24	14	6	14	2	6	8	16	10	10	14	14	12	20	18	10	10	16	6	20
287	22	10	12	22	10	20	18	10	6	8	10	4	22	6	10	14	12	12	16	16	12	12	16	8	12
288	20	14	12	24	14	26	16	16	16	8	0	10	18	16	14	20	12	14	20	30	24	8	20	18	10
289	26	10	16	20	12	20	20	16	14	6	4	16	20	10	16	12	12	16	20	18	16	12	10	8	14
290	18	12	14	20	10	14	14	6	16	4	2	10	12	10	2	14	14	16	14	18	10	12	12	10	12
291	20	14	14	24	10	20	16	16	12	6	2	14	20	20	6	20	14	18	18	22	18	12	20	16	12
292	24	18	16	26	14	22	16	10	10	6	0	10	16	10	10	12	12	18	16	24	24	8	22	12	12
293	22	18	10	32	16	22	20	8	10	16	0	14	10	12	6	8	20	16	12	26	22	12	10	2	20
294	22	18	14	26	18	22	20	12	14	8	0	14	12	12	14	2	14	14	12	16	24	8	16	0	12
295	22	14	12	24	16	18	14	14	12	4	4	8	14	6	2	18	12	14	14	20	14	6	28	8	22
296	20	18	10	24	16	20	20	14	10	2	4	12	14	4	6	8	20	16	20	18	18	16	16	4	18
297	20	10	14	26	10	22	20	12	10	8	4	22	10	10	10	16	14	14	20	16	20	18	16	18	24
298	14	14	16	14	10	20	12	8	10	0	2	6	12	6	4	14	16	12	20	20	10	14	16	6	12
299	24	14	14	28	14	20	16	12	14	0	0	10	20	16	6	14	4	22	22	22	24	10	20	8	10
300	22	12	16	24	12	18	16	10	6	6	0	12	20	6	10	16	10	10	18	22	14	10	24	8	18
301	20	12	8	20	16	18	18	14	8	10	0	14	12	8	8	16	18	18	16	18	14	12	20	12	14
302	18	10	12	22	8	20	20	18	10	2	14	10	14	2	10	16	18	12	14	20	14	12	20	10	10
303	18	10	14	18	8	16	18	16	8	6	2	12	12	4	8	16	16	18	16	22	16	14	18	12	14
304	22	16	14	24	16	18	16	18	16	12	0	24	20	14	8	14	12	10	20	24	14	14	12	12	14
305	28	12	20	22	10	28	20	16	16	2	0	10	18	14	14	14	12	10	14	20	20	10	20	14	8
306	20	14	6	18	16	20	16	14	12	0	0	14	14	6	10	6	14	18	14	20	14	12	16	6	8
307	18	10	14	22	10	24	16	12	14	2	0	6	16	8	12	14	12	16	16	22	14	14	16	8	16
308	16	8	14	20	10	16	14	8	12	8	6	4	12	6	6	6	14	10	16	18	14	12	16	4	18
309	20	10	12	20	8	20	14	14	12	0	0	8	12	12	8	14	12	12	16	20	16	8	18	6	20
310	20	10	14	24	12	20	16	14	12	0	4	10	14	12	6	16	8	8	22	20	14	14	16	8	10
311	18	14	14	22	10	22	14	8	14	4	2	10	16	12	6	16	16	18	16	22	12	10	18	12	14
312	20	12	14	24	12	20	20	14	12	6	6	8	12	6	8	12	20	20	20	20	22	12	18	8	18
313	22	14	22	28	12	24	18	12	14	10	0	14	22	8	12	18	12	18	20	24	18	6	32	6	18
314	26	14	16	22	12	26	22	8	8	8	0	14	22	12	10	20	8	20	14	26	12	8	22	4	18
315	20	8	20	24	10	20	18	18	14	0	0	10	16	8	14	16	10	16	14	24	12	8	22	10	16
316	20	14	22	24	10	24	16	16	14	0	0	12	22	14	14	14	10	14	22	24	16	6	16	6	14
317	22	16	22	22	10	30	18	12	14	6	6	2	14	4	16	12	18	8	16	18	12	10	24	6	18
318	22	16	14	26	12	16	22	14	14	6	0	14	16	6	14	16	22	16	16	22	20	12	14	8	14
319	18	14	20	18	10	18	14	14	14	4	0	10	12	6	2	14	16	12	18	18	8	12	16	6	22
320	22	12	14	22	8	22	20	10	12	0	2	12	12	14	8	10	16	14	16	16	16	8	26	12	20
321	22	16	16	20	14	26	18	4	12	8	4	16	22	6	16	10	18	14	18	26	14	12	14	12	14
322	20	14	14	22	10	18	22	12	6	0	2	10	12	4	16	14	12	16	28	20	20	12	24	14	22
323	28	14	14	26	10	24	20	14	12	2	10	8	28	14	10	14	12	16	14	20	30	12	22	14	12
324	22	12	10	28	16	26	24	12	8	6	14	18	16	6	8	16	22	16	20	24	24	22	12	14	28
325	26	14	20	26	12	24	18	16	16	10	6	20	20	6	16	18	14	14	16	28	12	8	22	6	20
326	18	16	18	24	10	22	18	16	10	8	0	12	10	10	6	12	14	12	18	16	12	10	14	16	10
327	22	12	8	26	8	22	16	12	14	14	0	8	20	14	4	14	16	22	20	20	16	12	18	14	16
328	22	18	14	22	10	22	18	12	18	0	10	8	16	6	16	18	14	24	18	20	16	20	14	10	10
329	30	18	16	26	8	22	14	10	14	8	2	14	16	16	10	16	16	20	22	22	22	8	22	10	22
330	18	12	22	24	10	22	18	12	12	8	4	6	20	6	16	18	14	14	16	20	10	8	22	10	6
331	22	14	22	24	10	26	14	14	14	4	0	12	18	14	16	16	10	18	20	24	20	6	24	8	18
332	28	8	10	26	14	24	20	8	12	6	10	10	16	6	8	10	8	14	20	18	22	14	20	6	22
333	22	10	20	24	10	28	22	12	14	0	20	4	22	8	6	12	18	16	18	16	12	10	18	14	16
334	22	12	18	24	14	20	14	12	10	2	2	10	16	20	12	18	8	16	20	18	20	10	16	8	10
335	16	18	14	20	12	22	18	14	14	2	2	6	26	8	10	8	18	16	16	20	10	16	16	6	8
336	26	12	10	26	14	18	22	22	8	6	4	12	18	10	16	16	6	10	22	18	18	14	12	6	10
337	18	18	22	22	18	16	20	14	10	12	0	10	14	8	12	10	16	14	20	24	14	12	22	6	8
338	24	14	20	28	14	24	20	10	12	2	0	6	16	14	12	10	8	16	18	16	24	14	24	6	8
339	20	10	12	16	10	18	8	10	10	0	2	10	14	14	8	12	10	22	16	22	24	8	18	16	14
340	16	12	18	18	12	22	16	6	12	0	2	8	18	6	6	14	14	12	18	22	12	12	20	4	12
341	26	12	14	28	8	18	20	10	10	4	10	12	16	6	8	16	12	16	16	22	28	16	18	12	14
342	18	10	18	16	10	18	18	4	14	2	4	8	6	8	0	10	16	16	14	20	12	12	20	2	12
343	14	16	12	26	10	24	16	14	10	8	0	10	12	8	8	12	16	18	22	20	18	14	16	4	16
344	22	12	12	28	16	24	18	12	14	2	0	14	14	8	12	16	14	20	20	22	16	12	20	10	14
345	14	12	18	16	6	18	18	10	16	0	0	12	8	4	10	16	10	8	22	20	16	14	22	8	10
346	20	12	14	26	8	20	20	4	10	6	6	10	20	6	8	12	18	12	16	20	14	10	18	6	20
347	20	10	16	24	10	26	22	14	10	4	2	14	16	4	18	16	16	14	16	24	20	8	28	4	12
348	18	16	12	24	12	30	16	4	14	6	0	12	14	14	6	10	16	26	18	24	20	12	22	2	16
349	20	10	14	20	10	18	18	14	12	4	6	12	22	6	10	14	14	12	20	20	14	14	20	14	14
350	22	14	20	22	14	20	18	10	18	6	0	8	24	20	12	18	16	20	16	22	16	14	18	10	18
351	18	10	18	22	10	16	22	16	14	6	4	8	10	14	6	10	16	14	18	20	18	8	16	10	12
352	18	10	22	24	14	18	24	8	10	4	0	10	22	8	18	24	14	16	24	28	14	14	20	10	14
353	26	10	22	28	12	22	14	8	12	2	12	8	18	14	12	12	8	14	18	14	22	6	20	8	26
354	24	10	14	20	10	18	16	8	12	2	2	6	10	10	8	14	14	12	16	18	16	8	18	8	22
355	24	12	14	22	12	24	18	4	10	4	10	4	22	8	10	10	14	8	16	14	18	8	20	2	20
356	20	12	16	20	12	26	24	14	2	6	0	16	12	6	22	14	10	12	18	20	26	16	24	6	18
357	22	12	14	28	12	16	16	10	12	0	0	12	30	2	18	22	10	10	22	24	14	14	18	10	16
358	12	20	18	18	8	18	16	8	14	0	2	6	16	4	16	10	18	10	16	26	12	16	16	4	12
359	18	12	14	18	16	22	12	12	12	0	0	20	14	10	4	22	6	16	18	22	14	14	14	12	10
360	22	10	18	30	16	24	22	16	14	8	2	10	18	14	20	8	8	16	20	26	22	14	26	2	18
361	26	12	14	24	16	24	20	14	16	4	2	14	8	2	20	12	12	20	16	20	22	12	20	12	10
362	18	10	10	18	10	20	14	14	10	2	2	8	12	2	4	14	12	8	16	20	20	8	14	8	18
363	26	12	16	26	14	16	14	18	10	0	2	12	10	8	24	22	20	16	16	20	16	12	24	4	10
364	26	18	26	30	10	22	22	6	14	4	10	14	14	12	10	18	14	16	26	26	18	16	18	8	26
365	18	10	14	20	8	16	16	20	16	2	2	12	16	6	8	14	10	12	22	24	18	12	14	16	10
366	18	10	14	24	10	20	18	12	10	6	2	10	14	8	16	18	8	14	18	16	14	8	18	6	20
367	20	18	20	24	14	20	24	18	16	4	0	14	10	4	18	10	10	18	16	26	24	12	22	10	12
368	18	14	24	18	10	26	16	8	12	12	2	6	24	6	6	14	14	18	22	28	8	6	22	10	16
369	22	10	10	24	16	18	20	14	14	6	2	10	14	4	14	14	8	20	22	22	22	14	18	10	16
370	26	16	14	24	14	20	16	14	14	4	0	20	22	10	8	16	18	22	20	24	10	16	14	6	12
371	18	16	12	22	14	14	20	8	8	4	0	14	14	8	8	12	12	12	16	24	16	12	12	10	18
372	22	12	16	24	14	18	18	14	10	6	0	10	6	6	10	12	12	20	18	20	20	10	18	12	12
373	22	12	22	20	14	24	22	12	14	4	4	10	22	8	8	16	18	20	18	20	10	16	14	8	18
374	22	10	18	26	8	22	16	16	10	12	2	10	18	12	2	12	10	18	20	20	16	6	28	6	16
375	24	16	14	32	16	26	18	16	12	0	4	6	22	6	14	12	8	12	20	18	22	18	26	8	18
376	24	12	16	20	12	22	18	8	14	6	2	12	18	10	10	16	12	16	20	24	24	10	22	8	16
377	22	16	18	24	14	20	20	10	12	8	4	12	14	4	10	10	12	16	20	16	26	14	14	10	10
378	24	14	20	26	14	20	14	8	14	2	8	10	20	16	10	18	14	18	14	20	12	12	18	8	10
379	22	10	14	20	12	20	18	16	16	0	0	8	16	12	18	14	8	16	16	14	20	8	18	6	10
380	26	14	14	20	10	18	22	20	4	8	6	20	16	4	18	22	10	16	22	24	20	10	18	20	10
381	18	12	22	22	12	24	22	12	12	0	2	6	20	4	8	14	22	10	22	20	18	14	18	8	18
382	16	16	18	18	14	16	18	10	10	0	0	12	14	4	14	18	20	18	20	26	14	10	20	14	8
383	26	10	14	26	10	16	20	20	16	2	0	10	12	12	6	22	12	12	16	22	20	10	22	22	14
384	24	8	12	22	10	20	20	14	6	6	2	10	22	6	12	14	12	8	18	20	14	10	30	6	22
385	24	18	24	22	12	26	18	10	14	4	2	8	16	12	6	18	18	12	20	20	14	8	22	10	14
386	16	10	18	22	8	18	18	12	12	0	4	10	16	4	6	12	10	10	18	22	16	8	22	8	24
387	20	20	18	18	14	16	18	14	12	8	2	16	6	8	10	14	16	18	18	20	22	10	20	12	6
388	20	12	20	18	12	16	16	12	12	6	6	12	16	8	10	22	16	14	16	20	16	8	20	16	12
389	14	10	16	14	12	22	10	10	18	2	0	10	16	6	4	14	8	14	18	22	10	10	16	8	24
390	20	14	18	20	14	18	12	14	14	2	0	12	12	6	6	16	16	16	16	20	14	8	16	8	8
391	20	12	16	24	12	22	18	14	12	6	0	8	14	12	6	14	16	14	16	18	14	10	18	6	14
392	18	8	16	18	10	16	16	8	12	0	0	8	4	6	0	18	10	20	16	18	18	16	20	10	10
393	18	14	22	20	10	20	18	14	10	8	2	10	22	8	14	18	14	18	20	22	12	14	22	8	26
394	16	16	16	20	8	18	14	6	14	10	0	10	6	8	8	14	18	18	14	24	14	16	18	8	14
395	16	16	14	22	10	24	14	8	16	6	4	12	20	10	4	8	22	12	16	18	12	8	12	8	12
396	22	14	16	22	10	20	18	14	8	8	2	8	16	10	14	12	14	14	20	22	16	18	14	10	14
397	22	14	20	24	16	22	20	24	14	6	4	18	22	10	8	20	8	12	16	20	14	16	12	18	20
398	16	14	24	22	14	28	22	12	14	8	8	6	18	8	12	18	26	14	14	20	14	14	16	18	12
399	22	8	18	22	8	22	14	16	10	2	4	12	14	6	4	14	8	10	16	22	22	14	14	8	10
400	22	10	14	20	10	20	20	14	8	4	0	16	12	8	8	14	16	20	18	20	20	18	22	6	16
401	22	16	20	20	12	20	14	8	12	2	2	10	20	10	2	14	16	18	16	18	22	8	22	12	12
402	20	12	16	24	10	18	18	12	14	0	12	12	12	6	12	10	16	16	16	18	18	12	20	6	14
403	16	10	16	24	10	20	14	8	16	4	0	8	14	6	14	10	8	14	20	20	14	14	16	8	12
404	22	14	14	24	6	20	20	18	14	6	4	20	20	16	8	16	10	18	16	24	28	12	20	14	12
405	22	16	14	20	8	18	14	14	12	0	0	12	12	6	8	14	8	12	14	18	8	12	20	12	14
406	16	14	12	14	8	18	18	12	12	4	0	12	14	4	8	10	12	12	16	20	14	12	16	8	14
407	16	18	22	18	6	24	16	8	12	8	4	6	22	6	12	14	16	14	18	20	12	12	12	6	14
408	24	10	20	18	10	16	14	12	8	0	0	6	14	8	10	12	10	16	14	20	10	12	18	4	10
409	22	12	16	24	8	28	22	14	10	8	6	8	20	4	14	14	26	12	20	26	18	12	20	18	18
410	22	8	16	16	12	16	18	14	14	4	2	8	18	4	10	14	10	14	16	16	18	10	20	12	8
411	24	14	12	24	16	22	12	8	12	0	0	16	12	14	12	12	14	20	18	18	18	14	14	12	6
412	14	8	12	20	8	14	16	6	16	6	2	8	16	8	6	14	6	14	16	22	10	10	16	10	18
413	22	18	18	24	12	20	18	10	12	6	6	4	20	4	10	14	16	12	18	20	20	14	20	12	22
414	20	8	18	30	8	20	18	8	12	0	8	6	10	8	6	14	18	18	14	20	22	10	16	8	12
415	28	10	16	24	14	20	20	16	8	6	2	8	14	4	16	12	12	18	16	22	16	14	12	0	8
416	24	18	16	22	16	24	18	18	14	4	0	12	18	14	16	18	10	12	18	20	14	6	20	12	12
417	24	16	18	22	10	26	24	16	2	12	4	12	16	6	20	14	14	18	18	24	16	12	20	14	18
418	20	6	16	20	8	18	20	16	14	4	6	12	20	4	16	14	8	14	18	18	16	10	20	6	12
419	22	10	10	20	10	16	18	6	10	2	4	16	18	14	10	12	8	12	18	20	14	10	16	8	16
420	18	8	16	24	12	20	20	6	18	0	6	10	22	10	8	26	12	12	24	22	10	12	16	8	24
421	22	16	18	18	12	20	18	14	8	6	0	6	18	8	14	14	8	10	14	18	12	12	16	6	12
422	24	10	10	28	12	18	12	12	12	4	4	12	22	10	6	14	6	16	16	20	18	8	20	10	20
423	22	8	20	18	12	20	16	4	14	6	2	8	16	6	18	10	10	14	20	18	16	12	14	8	16
424	22	8	16	22	8	22	18	12	8	2	4	12	16	16	8	10	8	16	16	16	22	12	16	10	12
425	22	14	16	22	16	24	16	16	14	8	2	10	16	6	12	14	16	22	18	20	16	12	18	10	20
426	26	10	18	24	10	20	20	14	12	4	6	6	16	4	8	12	10	18	14	20	18	10	22	8	22
427	18	16	24	24	14	26	14	16	14	0	0	6	18	12	10	12	16	10	18	16	14	14	22	6	20
428	26	10	14	24	12	26	24	14	16	4	10	16	14	16	10	16	12	12	16	24	20	12	20	16	28
429	26	14	14	26	10	22	18	10	8	10	2	12	18	14	14	18	12	14	16	20	22	14	20	8	22
430	22	8	16	26	14	18	20	10	8	6	4	12	20	10	16	18	4	16	18	26	14	6	30	14	16
431	14	10	14	16	12	14	14	10	12	0	10	6	14	6	10	12	12	16	20	14	12	14	20	6	12
432	22	8	14	24	10	22	16	8	10	6	6	12	18	12	10	16	14	12	16	20	24	12	18	10	20
433	22	18	22	16	8	20	20	18	12	6	0	12	8	4	10	14	16	20	22	22	8	8	18	12	8
434	18	10	14	20	16	20	14	16	12	4	0	10	10	6	16	12	10	14	22	20	14	12	14	6	10
435	20	14	18	26	16	22	18	8	12	8	0	6	16	6	14	14	16	14	18	22	10	8	28	6	16
436	14	16	16	18	10	22	20	20	8	8	4	10	18	6	6	12	20	6	14	20	12	12	22	10	24
437	18	14	14	20	12	16	14	8	14	6	0	14	22	8	8	14	12	16	16	20	10	16	14	6	16
438	22	16	14	20	14	22	20	10	10	2	4	12	22	8	8	14	10	14	18	18	12	16	18	6	14
439	22	12	22	28	14	22	20	14	14	2	10	6	16	2	10	16	16	18	24	18	18	14	22	14	18
440	28	14	8	20	10	18	14	12	10	2	12	10	20	8	6	10	22	8	16	14	16	14	16	8	8
441	18	14	14	20	10	18	14	14	14	2	4	14	12	6	12	10	16	14	14	24	16	12	14	8	10
442	22	14	14	20	14	18	20	18	10	4	12	14	10	12	4	14	8	14	16	20	16	8	14	10	6
443	18	8	14	18	10	22	12	8	10	8	4	12	12	8	0	18	10	14	18	20	12	16	18	14	16
444	24	16	20	26	8	22	16	10	14	6	0	18	22	12	12	14	12	18	16	20	18	8	16	6	14
445	20	12	14	26	14	18	16	16	14	2	2	14	16	8	8	12	10	14	18	22	22	14	14	6	16
446	24	28	18	22	14	22	16	18	14	10	0	8	20	8	16	16	18	12	18	26	18	10	18	10	12
447	18	18	16	24	12	24	26	16	10	10	12	12	20	8	8	12	20	14	24	20	20	10	24	4	22
448	16	14	14	18	8	18	20	4	12	6	2	6	18	4	6	12	10	14	16	18	10	6	16	6	14
449	22	12	14	20	10	20	24	22	16	8	0	18	14	12	14	22	14	14	22	22	16	8	16	18	22
450	20	18	20	16	12	18	18	4	12	4	0	12	18	4	8	16	16	20	18	22	12	12	18	16	14
451	20	12	16	18	12	18	18	10	14	6	0	14	16	6	12	20	16	14	16	22	20	16	16	12	8
452	18	10	14	18	10	14	22	14	14	0	6	8	12	4	8	14	12	16	16	18	18	8	20	6	16
453	18	18	20	18	12	24	20	10	10	8	2	10	8	6	10	14	18	16	18	22	20	12	22	12	20
454	18	8	18	24	10	20	20	16	8	6	0	10	14	2	14	28	12	14	16	18	20	12	24	12	12
455	24	16	12	22	8	18	20	16	14	6	0	16	20	4	14	14	12	12	20	24	16	12	12	10	18
456	20	12	12	22	10	18	16	12	8	2	0	12	14	8	16	14	8	14	18	20	14	12	20	8	14
457	24	16	14	30	16	20	20	14	12	2	0	8	14	2	12	18	16	18	24	20	20	20	22	8	10
458	22	8	14	22	12	20	18	16	18	6	10	10	22	2	8	10	12	10	14	22	20	14	14	6	18
459	20	16	10	20	14	18	14	6	8	0	4	8	8	4	8	14	16	10	14	16	10	8	16	12	6
460	22	12	16	20	12	24	22	18	12	14	0	20	10	16	8	16	14	18	24	26	18	12	16	14	12
461	20	12	16	22	8	16	18	6	12	12	0	18	24	6	8	12	12	18	18	20	14	12	20	8	16
462	22	12	22	26	10	24	16	4	14	6	2	8	22	4	10	12	14	14	20	28	24	18	20	6	14
463	20	14	12	24	16	20	18	10	14	6	2	18	18	4	16	12	10	16	20	20	20	8	16	14	16
464	22	10	18	26	10	22	28	14	14	8	12	4	22	10	10	12	20	8	16	18	12	10	18	12	20
465	18	12	16	24	10	22	18	6	12	6	0	8	16	10	8	12	18	10	18	18	14	16	22	8	22
466	22	14	16	24	12	22	16	18	12	0	2	6	18	16	6	16	22	18	16	18	16	10	22	18	16
467	24	8	8	28	12	20	14	4	10	10	2	8	14	12	14	16	8	14	18	22	16	8	22	4	16
468	30	20	10	28	14	26	22	20	12	4	0	20	20	16	18	16	12	18	18	22	20	8	20	16	14
469	16	10	12	14	12	18	16	8	12	4	2	14	12	4	2	16	16	12	18	24	16	10	20	12	16
470	20	8	14	20	10	22	16	14	16	0	2	6	18	6	6	16	8	14	16	18	14	6	18	14	10
471	22	18	16	26	18	18	12	6	12	0	2	8	16	10	6	16	14	18	18	18	16	16	16	6	12
472	18	14	20	20	14	22	20	10	12	6	2	6	16	6	14	14	10	16	16	22	14	12	20	8	12
473	26	10	22	22	12	22	16	16	12	4	0	12	20	6	4	20	12	14	20	24	12	12	18	8	12
474	26	12	14	22	10	24	20	16	10	8	6	10	16	8	10	14	16	10	16	20	22	8	18	12	12
475	18	16	14	22	18	16	14	10	10	4	2	10	14	6	10	10	12	18	16	16	16	12	16	4	16
476	24	12	16	26	10	20	20	16	4	2	4	8	14	6	8	16	18	18	16	24	14	16	14	10	24
477	18	16	18	20	10	22	16	12	18	4	0	14	22	4	12	14	12	14	16	24	10	12	20	14	10
478	14	10	22	26	14	20	14	4	12	4	6	10	20	6	16	16	22	18	22	26	14	12	22	10	20
479	20	10	18	22	12	28	18	14	8	4	6	4	20	14	16	16	22	16	16	20	24	10	20	6	16
480	22	16	14	22	16	18	14	10	16	6	0	6	16	12	8	10	14	16	24	22	12	12	12	6	12
481	28	12	20	26	10	22	20	18	10	0	8	16	12	8	14	12	12	12	18	20	28	8	20	8	14
482	26	12	14	22	12	24	18	18	18	4	0	14	16	10	10	12	16	18	16	24	24	12	20	12	16
483	20	10	24	24	10	26	18	4	14	10	2	6	14	10	10	14	14	14	20	16	10	16	20	10	20
484	22	14	10	26	12	14	14	14	10	2	4	10	14	12	10	14	12	10	16	20	20	18	18	6	14
485	22	14	10	26	12	20	20	8	10	4	10	10	16	12	6	16	12	12	18	22	20	14	16	6	12
486	26	18	14	28	12	22	22	8	14	4	0	8	18	16	10	18	6	12	20	22	24	14	20	16	16
487	24	12	14	18	12	16	16	8	12	6	8	14	14	8	10	14	14	14	16	20	10	16	18	6	8
488	18	12	16	20	14	14	16	12	10	0	2	14	22	4	16	18	10	12	20	22	16	8	24	12	12
489	30	12	18	30	16	20	14	10	10	2	0	6	20	16	18	14	12	24	24	24	20	12	22	12	18
490	22	18	16	20	10	20	14	6	8	4	0	12	14	14	8	14	8	16	20	20	14	14	18	10	12
491	16	12	20	24	18	18	14	12	18	2	2	16	18	10	18	8	16	16	16	18	14	10	16	6	10
492	26	12	16	28	10	26	18	16	14	4	6	6	14	4	10	14	12	14	14	16	16	6	16	12	14
493	20	14	16	20	14	18	16	8	10	0	0	10	12	4	12	14	14	16	16	20	16	16	16	8	14
494	22	8	16	24	12	20	16	16	12	10	2	20	20	20	8	14	8	14	22	26	16	12	24	12	14
495	18	12	18	22	16	22	12	10	12	0	0	10	10	10	2	14	10	20	20	24	16	18	20	8	16
496	28	18	10	24	16	24	18	10	10	8	4	12	14	8	6	12	16	18	16	16	20	14	24	8	6
497	20	8	16	22	10	20	18	12	10	0	0	10	16	8	12	16	4	10	18	16	12	12	20	4	22
498	22	10	14	22	10	20	20	14	16	6	4	14	24	10	10	10	12	14	18	20	12	12	18	4	16
499	18	12	22	20	10	22	20	10	14	4	8	10	22	12	6	16	14	18	18	22	10	12	18	10	20
500	22	10	14	26	12	20	14	8	12	0	2	4	12	16	8	14	14	20	16	16	18	10	16	4	16
501	22	20	10	22	16	16	18	6	14	6	4	20	20	10	12	18	10	20	20	22	18	10	16	12	14
502	24	12	18	28	10	26	24	14	16	4	0	10	14	10	10	12	16	12	18	18	20	10	26	6	22
503	16	14	14	22	8	18	16	10	12	4	2	4	20	8	8	12	10	10	20	22	14	10	14	6	14
504	26	16	18	22	12	20	18	4	10	4	10	12	24	6	18	12	14	18	22	26	22	12	18	12	12
505	30	18	12	24	12	22	18	18	6	6	10	12	24	18	10	18	14	12	16	24	24	12	22	10	12
506	20	10	16	20	8	24	18	8	6	0	0	14	10	10	10	14	14	12	16	24	22	12	24	14	14
507	22	12	12	18	12	18	18	16	14	6	0	14	16	6	6	16	8	22	20	22	14	14	12	16	18
508	22	14	12	22	14	20	14	14	10	4	2	14	12	4	22	14	8	18	18	20	22	14	12	4	10
509	22	16	14	20	14	22	16	10	12	0	0	6	14	16	16	16	12	16	18	18	10	10	18	16	12
510	22	18	22	22	12	22	16	12	16	8	8	16	22	2	8	16	12	16	16	20	10	14	20	4	10
511	20	6	18	24	8	22	18	10	12	6	0	6	20	8	8	12	10	12	14	16	16	8	16	8	14
512	22	8	12	24	8	20	22	12	18	6	6	10	16	4	12	12	14	12	14	20	18	16	16	2	12
513	20	14	14	22	12	18	16	16	12	4	0	12	8	8	4	12	16	8	16	18	8	8	20	6	8
514	14	6	14	16	10	18	18	12	12	4	2	8	14	2	4	18	10	14	16	24	8	14	20	16	14
515	18	18	14	20	10	18	14	10	14	2	2	10	12	6	4	10	16	16	18	16	12	10	16	4	6
516	20	10	12	18	14	18	14	10	10	2	2	12	10	6	8	18	14	12	20	18	20	10	22	12	20
517	22	14	20	22	12	20	16	14	18	8	0	12	12	14	4	8	14	12	16	16	22	12	16	12	12
518	20	12	14	24	10	16	14	8	10	0	2	6	12	6	14	12	10	12	20	16	16	8	20	10	16
519	22	8	18	28	14	28	24	22	20	10	0	20	20	10	14	24	22	14	22	32	12	14	22	14	22
520	22	14	16	26	16	18	20	4	14	0	4	6	26	8	10	14	12	16	20	20	30	16	22	8	22
521	22	14	20	22	16	26	16	14	14	10	6	12	22	14	14	12	20	12	22	22	10	12	22	6	20
522	20	10	18	22	14	22	16	16	14	2	4	8	20	2	14	16	14	10	18	22	18	6	18	6	14
523	16	10	16	22	12	18	20	20	12	2	0	8	12	6	8	16	12	14	18	20	14	16	20	6	10
524	28	8	18	24	8	30	18	20	12	4	2	12	22	12	12	16	14	12	22	24	22	12	28	12	20
525	22	14	18	22	14	18	14	12	10	6	2	10	18	6	8	14	18	14	18	24	10	10	18	14	14
526	22	8	16	24	12	20	18	6	12	2	4	8	20	6	14	16	8	14	20	20	20	10	24	8	12
527	16	18	22	20	10	18	16	14	14	4	10	6	14	8	10	14	18	12	18	22	10	10	16	10	14
528	22	18	16	16	14	22	20	6	10	6	6	14	12	10	4	10	18	16	18	20	16	10	20	10	10
529	22	10	14	22	10	22	24	20	10	8	2	12	12	8	12	18	10	12	18	24	18	12	16	16	12
530	18	10	20	20	16	16	22	16	6	0	14	10	10	6	4	16	12	14	18	20	18	10	26	6	8
531	14	10	18	18	8	18	16	10	12	4	2	10	24	6	8	16	10	14	20	24	14	6	20	8	14
532	24	14	14	22	18	18	16	12	14	6	4	12	18	10	20	20	10	18	22	24	18	8	18	16	16
533	14	10	16	22	10	18	20	20	8	2	0	12	12	6	8	10	14	16	16	20	10	8	18	2	20
534	18	10	18	20	12	22	18	12	14	6	0	10	20	6	14	12	12	10	18	20	10	10	20	6	14
535	16	8	18	18	8	16	20	10	10	4	2	14	14	4	18	12	12	16	14	18	8	12	20	8	12
536	20	12	20	20	10	20	12	4	14	4	2	14	30	2	10	14	8	14	18	22	8	12	20	10	16
537	24	20	16	26	12	22	20	16	14	0	6	22	20	10	14	16	16	14	24	28	22	6	20	4	8
538	18	12	14	24	8	16	12	12	14	4	2	14	12	10	4	12	8	10	16	20	10	8	24	8	16
539	24	16	16	26	12	28	18	18	16	0	0	8	14	8	16	18	12	16	18	20	18	18	22	12	18
540	26	14	18	22	8	28	16	16	14	2	0	10	18	16	14	14	18	14	18	32	18	12	18	14	12
541	24	12	12	22	10	16	16	16	6	6	8	12	16	4	8	18	16	16	16	18	16	8	24	18	14
542	24	12	10	22	8	18	20	10	6	8	10	12	10	8	0	12	10	12	14	16	20	12	20	10	16
543	16	14	14	14	18	22	16	10	10	6	6	6	8	4	18	12	16	10	16	18	14	10	24	4	14
544	30	16	12	28	16	18	20	16	6	12	4	14	26	16	18	18	14	18	16	30	28	6	24	10	16
545	20	6	14	30	18	14	14	12	14	0	0	8	16	4	10	14	8	16	22	18	16	12	20	6	16
546	20	12	14	28	10	26	18	14	10	6	4	10	28	14	10	14	16	22	24	22	18	20	24	2	18
547	24	16	14	26	14	22	16	20	10	2	2	16	14	14	12	18	14	12	18	24	18	10	14	10	8
548	24	12	20	28	14	26	20	20	10	4	0	22	20	6	20	12	14	18	18	18	14	8	20	14	14
549	20	10	16	18	8	18	22	14	14	6	4	22	24	6	10	14	8	12	20	24	14	12	18	14	16
550	20	18	18	28	10	26	20	22	14	6	4	22	10	10	14	14	20	14	16	20	16	10	22	6	16
551	18	16	18	26	16	20	20	12	12	6	2	10	22	6	8	14	18	16	12	24	16	6	20	4	10
552	18	10	14	16	12	22	16	8	10	2	0	8	10	8	8	14	10	12	18	18	14	12	14	12	22
553	22	18	16	20	12	20	14	12	8	8	10	20	12	8	4	12	14	18	14	22	16	8	18	4	18
554	24	14	16	24	14	18	18	8	14	4	2	4	16	2	10	12	14	20	20	16	14	12	24	14	18
555	22	12	12	18	10	24	16	10	14	4	2	8	22	4	12	12	12	10	14	18	18	8	22	2	14
556	24	8	14	20	12	18	18	20	16	2	4	14	18	4	12	16	12	14	18	24	14	10	14	14	16
557	24	12	16	22	10	24	18	16	14	4	0	12	16	6	18	14	18	14	18	18	22	12	20	8	12
558	18	14	14	22	12	22	14	10	14	2	10	12	10	10	2	14	18	12	16	18	12	10	20	8	10
559	24	16	20	26	12	20	14	20	8	0	12	8	22	8	18	14	8	10	16	16	16	10	24	12	14
560	22	12	16	22	10	20	16	14	10	0	4	14	20	8	8	16	12	16	18	22	12	8	20	16	8
561	20	6	14	22	10	20	20	10	16	4	4	10	16	8	14	16	12	16	16	20	20	8	22	16	16
562	18	12	16	20	6	20	20	12	6	6	0	6	18	10	6	14	10	20	20	22	18	14	26	6	22
563	26	12	14	24	14	20	20	8	12	8	10	20	6	16	12	18	8	22	20	20	20	12	22	14	14
564	20	12	20	22	8	24	18	14	14	4	0	12	16	10	16	14	10	14	16	20	20	10	22	12	8
565	22	10	14	22	10	18	16	8	6	8	2	12	20	2	16	12	16	10	18	16	14	12	26	12	14
566	26	10	12	28	10	20	20	14	10	4	2	10	12	10	8	14	6	10	16	18	22	8	22	10	22
567	18	22	14	28	16	20	20	8	12	4	2	10	10	6	6	12	12	22	18	20	22	14	18	10	12
568	24	18	16	22	16	14	16	10	12	2	6	18	12	6	12	14	12	16	16	24	18	14	20	6	16
569	20	18	22	20	12	20	20	12	14	6	0	10	12	8	6	14	16	24	12	24	14	8	14	4	14
570	22	12	16	24	14	24	24	18	10	2	4	14	18	4	18	18	18	20	18	16	28	18	18	10	12
571	22	12	18	26	12	24	18	12	14	8	2	8	22	8	12	16	16	10	18	18	16	14	30	14	14
572	24	14	16	26	10	18	20	16	8	4	4	12	18	12	12	14	16	12	18	24	14	14	20	10	28
573	24	22	16	26	20	24	18	14	12	8	2	16	22	10	18	14	18	20	20	28	20	14	26	14	26
574	22	14	20	26	8	30	14	10	14	6	0	14	26	8	6	18	12	16	22	22	12	12	26	12	22
575	22	20	16	26	14	22	20	8	16	4	0	10	16	16	6	14	16	16	16	24	20	10	18	8	14
576	16	10	24	24	10	28	24	10	12	2	2	6	22	6	20	12	18	8	22	18	12	10	26	8	22
577	26	8	18	26	8	20	22	16	12	0	10	24	12	8	16	16	10	12	18	20	14	8	20	14	22
578	24	12	22	26	8	24	20	14	10	6	10	4	20	6	8	22	14	12	18	20	16	12	14	10	24
579	24	18	20	28	12	18	20	14	16	4	0	6	20	12	10	10	20	18	20	16	20	8	14	12	8
580	20	16	18	26	12	28	22	4	8	6	6	12	18	8	6	16	12	14	18	22	30	12	26	14	22
581	26	14	16	18	10	16	18	8	6	6	6	12	10	6	8	12	10	14	16	18	18	8	18	12	10
582	20	14	10	18	12	16	10	6	10	4	2	12	10	10	6	14	10	10	16	18	18	8	14	6	14
583	24	28	20	20	20	22	16	12	12	12	0	12	14	8	24	14	20	18	18	22	12	6	24	14	4
584	20	10	10	24	14	20	20	16	14	4	0	14	14	12	8	16	12	18	18	20	14	18	20	8	12
585	22	10	16	26	12	24	16	14	10	0	2	8	16	8	10	14	14	14	22	20	18	14	14	12	12
586	22	14	18	20	10	24	22	20	10	0	8	18	16	6	16	8	18	14	22	22	22	8	24	6	12
587	18	12	22	26	10	24	16	8	12	4	0	8	12	14	6	12	14	18	18	22	16	8	20	12	16
588	20	14	14	24	16	18	18	12	12	6	2	10	12	6	8	14	10	18	18	20	16	12	22	10	12
589	24	16	20	24	16	20	16	6	14	0	0	8	18	12	12	10	8	18	18	16	22	16	14	6	14
590	22	10	8	16	10	22	20	6	6	6	4	4	18	2	6	12	14	16	18	18	14	12	18	4	14
591	26	12	18	26	18	22	16	22	14	4	2	8	18	6	20	18	12	14	16	30	12	10	26	6	12
592	24	14	18	22	12	22	20	12	8	2	0	12	20	4	12	14	18	18	20	22	14	12	16	14	14
593	22	16	12	20	8	20	16	12	10	0	4	10	14	6	16	14	14	10	16	26	18	6	20	10	8
594	20	12	12	20	10	20	20	8	12	4	0	16	16	10	12	16	18	14	22	24	16	12	20	12	18
595	24	14	22	28	14	24	18	8	14	6	0	14	14	6	6	14	12	20	26	24	16	14	26	6	18
596	14	12	14	18	14	18	18	14	14	10	0	20	20	4	10	18	22	12	22	22	8	12	22	18	16
597	22	14	22	24	10	22	18	6	12	10	4	10	22	4	14	10	12	10	14	26	18	8	16	12	16
598	24	16	16	26	20	22	20	16	10	12	2	16	18	4	12	24	8	18	24	26	20	14	18	22	16
599	22	12	14	28	12	16	18	14	8	0	2	18	14	14	10	16	12	12	16	24	16	10	22	14	12
600	24	18	22	32	20	26	20	14	10	6	0	10	14	6	28	18	6	16	24	20	26	20	26	10	16
601	20	16	14	22	14	28	18	12	12	10	4	16	18	6	8	14	18	18	16	28	20	14	20	10	16
602	24	12	18	22	12	26	16	12	10	6	2	6	18	10	16	16	12	12	20	18	20	10	16	12	6
603	18	16	16	22	18	20	16	8	14	6	0	14	28	2	12	18	16	14	22	22	10	8	18	10	20
604	22	14	14	18	14	22	20	12	16	6	10	8	20	4	8	20	8	16	16	22	16	16	18	10	14
605	18	16	14	20	10	16	20	16	10	6	0	14	8	6	12	12	14	18	16	26	12	10	20	8	18
606	16	18	24	18	14	22	14	6	12	10	2	6	16	6	8	14	18	8	16	18	8	12	16	8	14
607	18	18	24	24	10	22	16	10	16	6	6	12	22	2	10	14	20	16	18	30	14	8	20	12	16
608	24	16	26	24	12	26	20	18	12	10	0	8	20	8	10	10	24	16	18	20	14	12	18	6	20
609	22	18	18	22	12	18	18	14	12	2	2	16	14	14	12	16	16	14	16	18	16	8	24	16	18
610	20	10	12	24	12	20	16	8	12	0	0	6	14	12	8	14	8	6	16	14	12	8	14	6	12
611	18	8	18	14	8	20	18	8	6	4	0	6	14	10	4	12	6	10	20	20	12	6	20	6	24
612	22	14	14	24	12	24	28	10	18	6	8	12	22	6	8	16	18	20	18	22	18	8	18	8	18
613	24	12	18	24	10	26	20	18	12	2	4	8	24	8	20	6	16	12	18	18	10	8	28	8	22
614	24	14	18	22	14	20	18	12	14	2	2	14	18	4	10	16	8	16	16	20	18	12	14	12	10
615	20	12	22	22	6	22	18	12	12	6	0	16	10	10	12	20	12	12	16	24	12	12	22	12	22
616	24	14	14	26	12	22	22	16	10	6	6	14	22	10	10	12	18	16	16	26	22	16	24	6	20
617	20	12	20	20	10	18	18	12	12	6	4	12	18	6	12	14	12	14	16	22	10	8	24	10	18
618	26	14	18	30	12	26	18	14	12	0	0	10	26	10	24	14	16	14	20	28	14	10	30	6	20
619	22	18	24	22	16	28	24	14	14	4	2	10	26	8	18	16	16	16	16	24	12	8	26	8	24
620	20	6	10	24	18	18	18	14	10	6	10	12	26	10	10	16	4	16	24	24	14	16	18	16	20
621	26	10	12	26	12	18	18	16	14	2	4	14	18	12	8	12	10	16	20	18	22	10	16	6	16
622	20	8	14	18	8	24	16	14	8	2	6	8	22	6	10	14	10	16	18	22	10	10	16	8	12
623	22	8	14	20	6	20	18	10	12	8	6	8	18	4	6	12	18	14	18	18	20	14	20	12	14
624	34	16	20	30	16	24	18	10	14	10	2	20	26	10	8	12	18	24	32	22	22	10	26	10	26
625	20	16	14	26	10	22	20	14	12	8	0	12	16	14	10	14	18	14	20	24	20	18	22	8	20
626	22	20	32	26	16	20	22	8	16	0	2	16	22	8	22	20	14	20	24	24	18	12	30	14	28
627	20	10	14	26	14	18	16	10	12	4	4	14	16	12	8	16	8	20	18	26	14	12	18	12	22
628	18	16	12	20	14	18	16	16	10	0	0	22	16	14	2	26	18	10	24	24	18	16	12	14	12
629	20	14	20	24	10	20	16	10	16	4	0	6	20	10	6	12	16	20	16	14	12	6	18	10	12
630	20	12	16	16	12	20	18	22	10	2	0	12	10	4	16	14	10	12	16	24	18	6	16	8	10
631	26	10	18	26	10	24	18	14	12	0	4	2	16	2	14	10	16	12	18	18	22	10	24	10	16
632	18	12	16	24	10	16	14	12	14	4	0	6	16	8	6	10	10	16	18	14	14	14	14	10	12
633	24	18	14	24	14	20	16	22	10	0	0	10	8	4	16	16	16	14	18	18	18	10	18	10	10
634	22	18	22	22	10	24	16	10	16	2	0	14	16	18	16	12	10	16	16	20	12	12	14	8	6
635	26	8	14	26	8	22	20	10	8	8	4	10	18	12	4	14	12	16	16	18	22	12	22	8	14
636	24	16	16	26	14	22	18	10	12	6	6	6	18	16	22	20	14	14	12	26	14	8	22	2	16
637	20	18	14	22	10	18	20	12	10	6	0	14	16	4	14	10	12	14	16	22	16	6	10	6	10
638	18	10	16	18	6	22	16	14	12	2	4	6	22	6	8	12	6	12	16	18	8	10	14	10	14
639	20	16	16	22	14	14	20	16	8	8	16	10	18	8	8	12	12	18	20	20	14	8	18	4	16
640	20	10	28	22	10	22	24	20	12	6	2	10	28	14	10	20	18	14	18	24	12	18	16	10	16
641	20	10	16	22	6	22	18	10	10	8	2	12	14	8	12	12	10	12	14	20	14	10	14	10	14
642	20	10	16	22	8	20	16	22	12	0	2	8	18	4	4	10	8	10	18	18	18	6	12	12	14
643	18	12	14	20	14	26	14	8	14	2	0	12	14	4	10	14	14	16	16	20	14	10	18	12	12
644	20	18	18	24	10	24	20	12	14	4	4	10	16	8	10	12	14	12	14	22	14	8	16	2	18
645	22	16	16	24	16	20	18	12	14	4	0	16	24	16	10	18	16	22	20	26	14	14	24	12	22
646	20	14	14	20	12	18	12	4	10	0	4	8	18	12	10	14	12	10	18	24	14	12	16	12	16
647	22	14	16	24	12	24	12	10	12	2	6	18	26	10	10	18	12	12	18	20	26	12	20	12	16
648	16	12	16	22	8	22	18	12	16	4	4	8	16	10	12	12	10	8	20	20	12	10	18	12	22
649	22	10	16	28	12	20	24	12	16	10	4	18	24	8	16	18	14	20	24	26	18	16	20	8	20
650	18	16	14	22	10	18	16	6	12	2	0	4	12	4	10	12	14	16	14	22	16	12	10	10	10
651	22	16	22	28	14	24	24	18	12	2	6	12	28	10	12	16	24	12	20	28	20	8	26	14	14
652	22	14	18	26	10	20	14	4	14	10	0	10	16	10	8	10	12	24	18	20	22	12	22	4	16
653	14	14	16	16	12	16	12	8	6	0	2	10	20	6	6	8	18	10	14	16	14	8	16	2	12
654	20	10	18	22	12	20	16	12	14	0	0	8	14	6	10	14	10	12	20	20	18	10	12	10	8
655	18	8	14	20	10	18	24	14	12	4	10	14	12	8	14	18	12	14	24	18	12	8	24	18	12
656	18	12	18	22	14	18	20	12	8	4	0	6	12	6	8	8	10	14	14	14	20	12	20	10	12
657	24	14	14	18	12	22	18	12	4	4	0	16	18	10	14	12	14	14	20	18	10	6	12	8	14
658	24	12	20	26	8	28	16	4	18	8	14	10	12	8	0	12	10	16	18	18	20	14	22	4	22
659	16	10	18	22	10	24	22	18	16	6	14	14	22	6	10	12	12	10	18	22	12	10	20	4	20
660	22	12	22	30	12	28	18	4	12	8	4	14	22	12	10	12	16	10	18	20	14	16	20	14	22
661	22	14	10	24	8	18	16	10	12	8	0	8	16	6	8	14	10	12	20	22	14	12	16	10	14
662	22	10	14	26	14	20	18	20	10	4	2	12	30	14	10	18	16	22	20	20	16	16	16	6	20
663	26	14	18	26	18	26	20	8	14	8	0	14	18	16	14	14	10	12	22	20	24	16	26	6	10
664	26	14	10	26	10	24	18	12	10	10	0	8	12	12	12	14	12	18	22	24	22	16	12	12	8
665	22	14	18	22	12	18	18	8	14	2	2	4	8	2	12	16	12	14	18	20	24	12	18	10	16
666	18	6	14	20	8	26	20	14	12	0	2	6	18	8	8	12	22	12	24	18	16	12	22	8	18
667	22	14	22	26	10	24	18	12	12	0	10	8	16	6	10	12	14	20	20	18	22	6	20	12	18
668	20	16	16	24	8	26	20	18	12	8	6	6	16	6	10	12	16	22	16	20	22	10	20	10	8
669	16	16	20	20	12	20	16	8	18	10	0	18	20	6	12	16	12	14	22	28	10	18	18	6	20
670	16	14	20	20	12	18	20	12	14	6	0	12	22	6	6	14	20	16	18	22	10	10	18	8	14
671	16	6	14	20	12	18	20	18	12	6	4	10	14	4	8	16	8	12	16	20	14	8	16	12	16
672	20	18	16	20	12	24	16	14	14	2	0	18	12	6	12	18	18	16	18	22	16	12	14	14	8
673	22	8	12	22	12	18	16	6	8	6	2	4	14	4	14	14	8	12	16	18	18	10	18	10	12
674	24	12	18	28	14	20	18	20	18	2	2	16	24	4	16	12	16	22	22	22	20	10	26	8	18
675	24	8	16	24	8	22	18	16	14	8	2	12	16	4	8	18	12	10	16	22	20	12	20	14	8
676	32	16	18	22	14	24	24	16	8	4	0	14	20	12	18	18	6	16	20	26	22	12	24	8	10
677	14	16	16	18	10	20	12	8	10	4	2	10	16	6	8	12	16	16	16	18	10	10	20	12	12
678	24	14	16	24	16	22	16	10	8	4	0	14	6	16	0	12	10	18	20	18	18	14	26	6	16
679	26	14	18	24	14	20	16	12	10	0	0	8	16	14	10	18	6	14	18	12	12	10	26	6	8
680	18	10	16	20	10	20	18	16	8	0	0	8	6	4	12	14	14	14	18	20	18	12	20	8	12
681	18	22	24	20	10	22	20	22	16	4	0	22	22	4	10	20	18	16	22	30	16	8	22	18	14
682	26	16	16	22	12	20	20	18	8	6	2	14	16	4	12	14	12	18	26	22	16	14	16	12	6
683	12	14	24	22	10	26	14	10	10	2	2	6	16	6	12	14	16	12	18	30	12	6	24	6	20
684	16	18	16	26	14	22	16	16	12	2	0	14	18	10	12	10	16	18	24	28	12	16	18	10	16
685	18	10	12	16	12	20	12	4	6	4	4	8	8	8	6	14	14	16	18	18	14	16	20	6	12
686	24	16	16	22	12	18	22	14	14	4	0	10	20	4	10	14	24	12	14	20	18	20	20	4	12
687	18	12	12	16	12	18	20	12	10	6	0	12	10	10	2	14	16	12	14	20	10	8	16	10	22
688	28	18	16	22	14	22	18	18	14	0	8	12	14	8	8	14	12	10	22	20	16	8	22	12	20
689	22	16	14	30	12	22	18	10	10	4	8	14	12	8	10	16	18	18	20	18	18	10	20	8	12
690	22	16	18	26	10	28	20	6	2	10	4	18	24	10	8	12	18	14	20	22	20	14	28	8	26
691	28	12	20	34	16	20	16	4	12	2	2	16	20	14	14	20	12	22	30	22	20	16	20	10	22
692	20	10	8	28	14	20	18	10	10	6	2	10	18	8	10	14	8	18	24	22	22	18	18	6	22
693	24	14	12	24	14	20	12	10	14	2	2	6	20	8	2	14	18	14	16	22	14	16	20	2	20
694	18	8	14	24	14	18	14	12	12	0	0	6	8	4	18	12	10	14	24	20	18	8	20	6	10
695	18	12	16	24	16	16	18	8	10	10	2	10	20	6	12	16	18	12	18	24	12	10	18	8	18
696	20	12	18	22	8	22	18	12	10	6	2	4	20	2	16	12	16	10	16	20	14	10	26	12	16
697	20	14	16	20	8	24	18	12	12	4	4	14	28	10	12	14	16	16	18	24	16	10	20	8	22
698	22	16	14	20	12	24	16	8	16	4	8	14	16	12	4	14	16	14	18	22	14	10	18	8	12
699	18	12	20	22	12	22	22	14	16	6	0	8	24	6	16	18	6	14	20	18	12	12	22	10	18
700	22	14	14	22	10	16	20	4	10	4	4	8	14	4	12	14	12	12	18	22	14	10	20	10	14
701	20	14	18	26	16	26	18	16	14	2	2	26	18	10	12	14	10	10	18	22	16	16	20	8	16
702	20	18	18	22	8	20	16	6	16	0	0	10	14	12	8	12	8	16	18	22	10	12	20	12	18
703	22	18	24	22	18	22	26	12	16	8	0	16	18	14	20	10	18	16	24	22	20	18	16	12	16
704	18	26	22	24	18	22	24	14	16	14	6	14	12	10	6	14	22	16	20	20	16	12	26	12	16
705	20	16	14	22	14	18	20	14	10	6	2	12	18	6	8	14	14	16	16	18	14	10	20	8	14
706	16	20	18	24	14	24	22	12	14	12	14	10	16	6	8	6	18	12	18	24	16	12	14	4	22
707	18	14	20	24	10	28	16	18	12	2	2	14	18	14	10	18	16	8	20	24	20	12	16	16	26
708	24	14	14	30	14	20	24	6	14	2	10	18	14	6	12	16	12	22	20	28	24	12	16	16	16
709	24	14	16	26	14	20	20	8	8	8	2	12	18	8	8	10	8	18	14	18	20	10	22	8	14
710	16	12	12	20	12	18	20	8	12	6	0	6	14	4	10	10	14	14	16	20	12	10	20	12	14
711	22	12	14	24	12	18	18	12	12	4	4	14	20	14	6	12	10	16	16	24	16	8	24	10	14
712	24	16	12	22	16	26	12	14	10	10	0	10	24	12	0	16	20	18	18	28	22	14	14	6	16
713	20	8	14	16	16	16	12	10	14	4	6	8	14	6	6	16	10	14	20	18	12	16	16	14	14
714	22	18	18	22	10	22	14	4	10	0	0	18	16	14	14	20	12	18	20	26	18	10	14	12	16
715	20	14	10	22	10	22	14	10	12	10	0	10	16	12	8	16	12	14	18	22	16	10	14	10	10
716	20	10	16	26	8	20	18	18	12	4	0	6	16	4	8	18	12	14	16	18	12	10	24	6	16
717	20	16	18	18	12	18	10	4	14	2	0	14	24	10	6	18	10	14	18	26	20	12	20	10	10
718	16	16	20	20	16	20	20	12	20	2	0	10	22	8	6	14	10	18	16	22	16	10	18	6	22
719	18	16	12	20	16	22	18	6	14	6	0	12	12	4	14	14	16	22	18	20	10	8	20	12	18
720	22	18	18	28	20	20	20	14	12	10	10	8	12	4	14	6	20	18	16	28	24	14	16	6	10
721	20	16	20	20	12	28	24	12	10	6	2	8	18	6	16	16	14	12	14	16	10	8	24	14	14
722	18	14	24	20	14	16	20	10	14	8	6	14	12	4	16	10	18	6	14	22	16	10	16	8	22
723	14	12	16	22	8	22	16	14	12	0	4	14	16	10	10	16	12	10	14	20	18	10	24	6	12
724	20	18	22	18	12	24	16	14	16	0	0	16	18	6	18	16	16	16	22	20	10	12	26	16	20
725	22	18	14	22	10	16	18	12	10	4	0	20	14	6	10	12	12	18	16	26	16	10	22	8	16
726	20	18	16	16	14	22	20	12	10	6	0	16	14	6	6	12	14	14	18	22	12	14	26	10	10
727	24	18	12	24	12	20	20	18	14	2	0	20	12	8	8	8	20	20	18	22	22	12	18	6	10
728	30	12	14	28	14	24	16	18	10	4	0	16	10	12	18	20	14	16	18	16	20	8	16	8	10
729	18	20	20	18	12	24	24	8	14	0	2	4	14	12	8	12	20	22	20	20	22	16	20	4	18
730	20	10	12	22	16	14	14	8	6	2	0	6	10	6	10	18	12	10	18	20	8	14	14	6	12
731	16	12	18	22	8	20	14	12	16	0	4	6	18	6	16	8	12	10	16	20	12	14	10	6	8
732	22	8	20	26	12	20	18	10	12	0	4	6	20	6	12	18	10	12	16	14	14	8	16	12	12
733	20	16	18	24	8	24	20	4	18	4	12	16	16	8	8	14	14	10	22	20	14	14	14	10	28
734	22	8	14	22	12	22	20	6	12	8	0	10	14	4	8	16	8	14	14	20	20	20	16	10	12
735	20	12	14	20	12	18	20	16	10	6	0	14	8	6	14	14	12	16	16	22	16	12	16	10	16
736	22	10	14	20	8	14	20	12	12	6	6	12	16	6	6	12	8	16	16	16	14	12	14	14	6
737	20	10	14	20	8	20	16	12	4	0	2	6	12	2	8	8	10	16	16	18	20	8	20	6	4
738	28	20	20	28	14	28	20	14	14	6	2	20	16	12	10	22	14	20	22	24	28	16	24	22	20
739	22	6	16	20	18	20	18	12	10	4	2	18	26	10	14	18	16	16	22	20	14	10	18	14	16
740	16	8	12	22	18	20	12	6	12	2	4	14	14	2	12	16	10	12	22	20	14	12	14	12	18
741	16	22	12	20	12	20	24	8	18	6	0	6	10	6	6	16	8	14	18	16	10	16	22	12	22
742	18	10	20	28	10	22	16	12	10	4	0	12	18	12	8	18	12	12	16	26	10	14	18	12	14
743	18	16	12	28	12	22	18	8	14	6	2	8	20	10	8	14	10	22	28	20	20	12	22	6	12
744	16	10	12	26	10	24	14	16	10	2	2	2	16	4	18	14	12	14	16	22	10	8	22	8	16
745	26	14	16	22	10	26	18	14	12	4	2	10	16	12	8	10	18	10	20	20	14	12	18	8	12
746	20	16	20	22	12	18	16	14	12	4	8	22	22	6	14	16	16	16	18	26	22	12	26	8	18
747	20	12	16	20	8	18	20	8	16	10	6	12	16	4	8	16	8	14	18	18	12	12	18	10	12
748	20	14	12	24	14	20	18	10	8	8	4	20	18	12	4	14	20	10	20	22	20	8	16	8	16
749	16	22	16	22	6	16	16	10	12	10	0	14	18	6	12	14	14	20	22	20	18	12	16	4	12
750	36	10	24	32	12	28	24	18	20	6	8	14	20	8	10	24	8	24	22	20	26	10	24	20	28
751	26	12	14	22	8	22	18	16	14	0	2	12	18	10	14	12	14	14	22	22	18	10	18	8	14
752	20	8	20	20	10	20	18	8	16	0	2	8	22	8	12	14	10	14	14	20	12	12	20	14	18
753	20	14	20	20	12	18	22	14	16	12	6	12	20	4	8	12	14	14	16	24	12	10	14	8	14
754	22	12	18	22	8	22	18	22	10	4	0	12	14	4	12	10	16	12	16	22	18	8	22	4	12
755	20	10	10	24	10	26	12	8	8	2	0	10	12	14	8	16	10	20	18	22	18	6	18	12	10
756	12	12	10	20	10	22	16	6	10	4	0	6	16	2	6	20	12	18	18	22	10	14	16	8	14
757	24	12	20	22	12	26	26	16	10	4	0	6	20	14	10	16	16	14	16	20	18	12	22	14	18
758	18	14	18	20	10	20	18	4	12	4	0	6	12	4	10	12	12	10	16	20	10	8	18	8	20
759	26	18	20	28	16	26	22	12	16	8	10	8	20	12	8	16	14	22	22	18	18	10	16	16	22
760	20	12	14	20	12	22	20	14	12	8	0	12	12	8	12	16	14	14	16	22	14	12	22	4	16
761	18	12	14	20	12	26	14	12	8	4	4	8	24	4	8	14	16	10	16	24	10	8	22	6	14
762	20	18	12	18	12	20	18	12	16	2	0	18	16	12	10	24	18	20	22	24	14	14	16	16	16
763	24	16	12	24	10	16	18	16	14	2	2	10	14	8	12	12	16	16	14	20	12	12	14	6	16
764	14	16	18	18	12	18	18	12	14	0	2	8	14	6	4	14	12	8	14	20	14	6	18	8	16
765	18	16	16	24	10	24	22	22	8	6	0	16	16	10	10	20	8	18	18	22	28	16	18	16	14
766	24	14	16	26	10	24	22	14	6	8	6	16	18	8	8	14	8	12	16	24	20	8	18	12	20
767	18	18	16	18	8	18	16	6	14	0	0	14	14	8	8	16	12	12	20	24	12	10	16	16	14
768	26	16	18	24	14	26	18	14	12	0	4	18	12	8	16	20	10	14	18	24	26	10	18	20	10
769	22	10	18	20	8	20	18	18	14	4	0	14	12	6	12	14	12	16	20	22	20	8	18	8	14
770	28	10	18	28	8	30	26	22	16	10	4	8	22	14	20	18	14	18	18	16	20	10	28	6	20
771	22	12	14	20	12	16	20	18	6	4	0	12	18	10	14	12	10	18	16	22	18	8	20	10	16
772	24	14	22	26	12	22	22	12	12	4	0	14	22	6	12	16	10	18	16	24	22	10	28	8	12
773	22	12	18	26	8	18	16	20	12	2	2	10	20	6	12	10	10	16	16	24	20	12	16	4	20
774	14	14	10	20	12	18	18	10	16	8	0	18	18	6	6	16	20	12	20	22	18	10	16	12	14
775	16	8	10	28	10	22	16	14	10	2	2	8	18	10	8	22	12	18	18	16	22	12	20	8	10
776	18	8	20	20	6	24	20	8	8	4	2	14	20	10	8	18	6	8	18	20	18	12	20	12	26
777	24	10	14	22	8	16	22	18	12	6	10	14	18	4	8	12	10	14	26	18	14	12	10	6	16
778	16	18	18	22	12	16	18	16	12	2	0	12	14	6	10	16	12	18	18	28	18	14	16	12	20
779	22	10	16	30	10	26	24	10	10	10	2	12	24	18	6	16	16	16	26	22	26	10	28	12	18
780	18	10	18	22	12	22	14	16	14	2	4	12	8	4	10	18	16	16	18	20	16	12	18	8	12
781	18	14	14	22	6	14	16	10	12	0	2	12	16	10	12	12	14	18	18	24	18	8	22	8	12
782	20	18	20	22	14	24	18	20	16	0	6	14	14	8	14	12	14	16	20	22	14	12	12	10	8
783	26	16	12	24	12	22	22	16	12	2	0	6	20	10	10	8	22	20	14	18	16	8	20	4	16
784	24	14	10	30	18	24	14	10	10	10	0	12	10	18	6	20	16	16	18	28	20	16	12	12	8
785	14	6	12	22	14	14	16	6	10	8	4	6	12	8	12	20	14	12	24	18	14	8	14	6	10
786	22	16	16	26	10	30	16	16	12	2	2	6	14	6	12	14	14	10	18	22	16	8	28	18	10
787	24	14	16	28	12	20	14	16	12	4	0	16	16	10	12	16	10	16	22	24	28	20	20	12	10
788	24	12	18	22	12	24	16	14	14	4	6	4	26	6	18	8	14	12	22	14	16	18	20	6	14
789	24	10	18	22	10	26	20	10	12	6	0	16	8	10	10	14	16	16	16	18	22	14	20	14	20
790	18	12	18	24	10	26	18	10	14	4	4	8	16	10	8	12	18	14	14	20	14	12	20	4	20
791	20	10	12	30	10	22	16	10	8	0	12	8	12	10	8	12	14	12	20	22	14	10	20	8	20
792	18	12	14	22	10	18	16	8	10	4	2	8	16	6	8	14	10	16	16	18	10	12	16	14	10
793	22	14	26	30	6	28	22	10	12	4	10	4	24	4	16	20	16	12	18	30	10	10	30	10	20
794	18	16	20	20	12	18	16	14	12	2	10	10	14	4	8	12	12	14	24	24	22	10	20	12	8
795	24	18	16	22	8	20	16	8	10	2	4	8	16	10	8	16	14	12	18	22	20	18	20	6	16
796	18	16	22	18	12	20	18	16	14	16	2	12	20	8	10	14	14	14	22	24	16	6	18	8	18
797	20	12	22	24	6	24	16	12	10	2	14	6	22	4	8	12	16	12	20	18	14	10	12	10	14
798	16	12	20	20	14	24	20	10	12	4	0	8	12	8	8	18	20	12	14	18	8	10	20	12	16
799	24	14	12	20	20	24	20	8	8	8	0	12	18	10	10	18	12	16	18	24	20	8	20	10	10
800	22	10	14	20	12	20	12	12	14	4	10	12	22	12	0	12	14	8	18	20	12	8	20	8	16
801	20	10	16	18	10	18	16	10	4	4	0	6	16	6	6	14	12	14	16	22	14	10	18	6	10
802	16	8	14	16	12	16	16	20	12	0	0	16	12	6	8	16	16	16	16	20	18	6	18	10	16
803	20	10	16	22	10	20	14	8	12	4	4	6	24	12	6	12	12	20	18	18	14	6	22	10	20
804	20	10	20	20	8	30	26	18	14	8	0	10	26	8	14	14	12	20	18	16	14	10	24	10	18
805	22	16	16	26	14	18	16	6	14	12	2	10	18	6	10	12	14	14	18	20	16	12	18	10	8
806	24	18	20	26	10	28	24	12	12	8	0	6	12	10	8	12	14	14	24	14	22	18	22	8	22
807	20	8	22	20	12	24	18	20	12	2	4	12	18	6	20	14	10	10	20	18	20	14	22	6	8
808	18	16	20	22	14	18	18	12	14	14	4	14	18	12	10	18	24	18	18	22	14	16	18	6	14
809	18	18	16	20	14	24	16	4	12	12	4	12	14	12	6	24	10	14	20	22	20	12	20	16	16
810	26	10	18	26	10	30	28	22	16	6	2	6	20	14	20	8	18	10	22	22	16	16	20	8	18
811	30	12	14	30	16	26	20	22	10	2	0	10	22	4	18	10	18	22	22	14	20	14	16	8	20
812	22	12	10	24	16	24	20	12	12	8	0	16	12	6	8	18	16	12	18	22	14	22	16	6	14
813	18	20	18	18	18	22	16	10	16	8	2	16	20	4	10	16	18	20	18	22	18	16	20	12	12
814	26	22	14	24	12	20	18	16	6	8	6	14	24	10	10	16	14	18	18	24	22	8	20	8	14
815	22	12	14	18	14	16	20	8	10	6	0	4	14	4	16	14	12	10	20	14	16	18	18	8	16
816	22	18	24	22	14	26	16	14	12	6	0	14	22	14	16	20	20	14	20	24	12	8	22	12	12
817	20	14	10	26	16	20	16	8	12	4	2	18	16	4	12	20	14	22	16	20	18	22	14	10	14
818	22	12	16	24	12	20	22	18	14	6	12	10	16	4	10	16	8	10	18	18	18	18	16	16	24
819	22	16	18	26	10	22	16	8	18	4	4	4	14	12	6	4	20	12	16	12	20	10	16	20	18
820	26	16	16	28	16	20	20	14	16	4	2	12	20	12	14	20	18	14	18	20	24	12	14	14	14
821	24	18	14	20	12	20	22	12	12	4	0	14	20	12	10	16	14	18	12	24	14	12	12	10	14
822	20	10	18	22	10	20	20	14	20	8	4	16	26	8	16	12	16	10	24	18	10	16	20	4	26
823	20	12	14	16	20	26	18	18	8	0	0	22	12	6	8	22	8	18	18	26	20	10	18	22	14
824	14	12	16	20	14	16	16	10	12	8	12	4	10	6	8	12	12	12	14	18	8	12	18	8	20
825	22	14	16	28	12	26	20	10	12	6	8	10	18	4	8	16	14	14	18	20	20	20	22	10	20
826	22	10	12	24	12	14	16	14	6	2	2	10	12	4	10	12	14	12	18	16	22	6	16	4	10
827	22	12	18	26	18	24	14	6	10	6	6	10	20	14	12	16	10	10	20	24	24	10	20	6	18
828	18	6	10	20	12	14	16	12	12	0	6	16	24	10	6	14	14	6	16	18	20	8	20	8	10
829	24	6	16	22	8	26	20	12	10	4	2	12	16	10	8	16	6	16	16	20	16	10	20	10	18
830	24	16	14	24	22	18	14	12	12	6	0	8	14	6	14	10	8	18	20	18	18	16	14	2	12
831	20	6	10	20	10	18	18	14	10	4	2	12	12	8	8	14	10	12	18	22	14	12	16	8	10
832	18	12	18	26	12	24	26	14	12	4	0	10	20	14	12	14	16	12	16	24	14	12	16	8	14
833	24	14	16	26	12	24	18	12	16	0	6	6	18	8	6	12	10	16	20	16	18	14	22	8	18
834	20	8	22	26	16	14	16	4	10	2	2	8	24	6	8	20	12	18	20	18	12	14	22	10	20
835	20	14	16	20	14	20	26	12	18	4	10	6	22	2	10	8	18	8	18	22	14	8	20	6	20
836	22	10	14	24	16	24	20	10	10	6	0	10	18	14	6	14	14	12	18	20	22	16	20	12	12
837	24	10	14	20	10	28	20	6	8	2	0	2	18	8	18	14	14	12	16	24	14	10	24	4	8
838	22	8	14	24	8	22	16	10	8	0	4	8	20	4	12	10	12	8	14	22	22	10	28	4	14
839	22	16	18	22	14	24	20	6	14	8	0	8	24	6	16	10	10	14	18	16	12	8	22	10	18
840	20	12	14	18	12	22	16	10	14	4	0	8	14	12	6	10	12	18	14	26	12	14	16	2	10
841	28	14	18	22	12	22	20	16	8	4	6	14	8	4	8	14	16	16	20	20	18	10	18	12	8
842	22	14	12	22	10	20	16	10	14	10	0	12	16	12	8	10	10	10	18	16	8	6	12	8	20
843	26	22	14	24	10	24	18	12	14	8	6	18	12	16	8	12	24	22	18	24	22	10	14	8	14
844	20	16	22	22	8	26	20	10	12	8	10	8	26	6	16	16	18	16	18	18	22	4	18	10	14
845	26	14	20	24	16	18	22	14	12	0	8	6	18	6	14	20	8	16	20	22	16	18	18	8	24
846	20	10	14	20	10	20	16	8	12	0	6	8	20	4	8	14	16	10	18	18	10	10	18	4	14
847	18	12	14	18	8	20	20	10	14	4	0	6	20	10	10	12	12	14	18	24	14	6	18	6	16
848	22	16	20	20	16	24	14	12	14	2	4	12	22	12	2	18	20	18	18	20	12	18	24	16	16
849	18	16	14	20	10	24	18	12	8	2	0	10	10	10	10	14	22	10	18	24	16	12	24	10	8
850	22	12	16	24	12	24	14	8	12	0	2	12	16	8	16	12	4	12	18	18	18	12	22	6	20
851	20	14	12	30	12	22	20	10	6	4	4	10	12	10	10	18	14	22	18	22	20	12	24	8	18
852	18	10	22	30	10	22	24	10	12	16	4	14	18	8	10	12	12	18	20	18	22	14	18	4	22
853	16	8	20	18	8	24	20	14	12	0	2	8	12	12	8	14	12	14	16	18	22	6	22	8	18
854	20	4	16	20	8	20	16	16	14	0	2	8	20	8	8	12	6	10	20	22	16	8	24	8	10
855	28	18	24	28	12	20	16	20	14	4	8	18	24	6	18	16	12	18	18	28	16	6	20	10	18
856	18	12	18	24	8	26	22	6	10	6	2	10	10	12	16	14	18	12	24	22	18	8	26	6	20
857	22	16	20	24	14	22	20	18	12	6	2	10	14	10	12	16	18	16	18	20	20	18	22	8	14
858	24	16	20	22	14	26	20	8	12	10	0	10	20	6	18	10	14	14	16	16	14	6	28	8	20
859	20	8	12	22	10	16	16	14	12	2	2	12	12	4	14	10	12	16	18	18	16	8	12	4	6
860	18	14	20	22	12	20	20	12	14	4	4	6	26	4	18	12	12	10	18	20	16	12	18	6	18
861	24	16	18	28	18	24	22	10	16	10	16	12	28	10	12	12	16	16	18	20	14	12	20	10	26
862	26	18	14	22	14	16	18	18	4	2	4	14	18	6	16	10	14	12	16	20	22	8	20	14	10
863	22	12	16	26	12	18	14	20	14	0	2	14	10	4	12	14	10	14	22	20	16	12	20	6	14
864	24	10	12	18	10	18	16	14	10	4	0	10	12	6	8	12	10	14	14	18	14	10	16	10	10
865	16	8	18	16	6	18	12	18	16	0	4	4	12	6	4	14	12	14	18	16	12	14	16	6	12
866	24	14	16	20	10	24	14	4	12	6	4	4	18	10	8	10	18	12	18	20	12	12	20	12	14
867	18	12	16	24	10	22	14	14	14	2	0	10	14	8	14	14	12	14	16	20	12	10	16	8	10
868	16	8	18	22	12	18	22	16	14	6	4	8	16	4	18	14	10	10	18	16	16	14	14	2	12
869	24	14	14	28	8	26	20	12	12	4	0	8	18	12	18	12	12	10	18	26	14	8	24	10	16
870	26	14	14	24	20	18	22	14	18	4	6	16	14	6	10	16	10	24	22	22	22	20	20	18	12
871	18	16	12	22	14	20	14	8	12	2	2	14	18	6	20	18	18	16	18	24	12	10	22	10	10
872	22	8	16	22	12	22	18	8	12	0	6	12	24	8	14	18	16	10	16	22	18	8	26	16	18
873	14	10	16	24	8	20	18	10	14	8	0	10	22	8	16	14	18	6	20	20	8	18	20	10	20
874	16	10	18	18	8	26	16	8	14	6	2	8	12	10	2	8	20	16	14	18	18	14	18	10	18
875	26	16	20	22	12	20	16	10	16	10	2	14	10	10	14	12	14	14	20	18	16	8	18	4	14
876	20	10	12	18	8	22	18	16	10	8	2	8	16	6	10	14	10	10	20	18	12	10	20	8	14
877	18	16	16	20	14	18	18	4	14	10	8	8	12	4	8	12	12	18	20	20	12	8	16	10	12
878	18	14	14	26	10	16	14	10	8	0	0	12	12	10	10	18	12	12	20	22	10	14	18	12	8
879	18	12	16	24	12	22	12	10	12	4	0	24	14	4	4	14	10	14	20	24	12	10	16	6	14
880	18	16	24	20	10	20	22	10	16	8	4	24	22	4	12	22	18	14	20	24	18	14	16	14	18
881	22	18	12	14	10	18	16	14	6	2	4	12	12	14	10	12	12	10	24	24	10	6	20	8	14
882	28	16	14	30	10	18	20	8	12	10	0	18	22	12	8	16	8	16	20	22	24	6	16	8	22
883	16	18	24	26	14	22	20	16	12	0	0	8	12	10	6	12	14	20	16	22	20	10	16	10	12
884	22	12	16	28	10	22	14	10	12	4	4	8	24	4	8	20	18	14	18	22	14	10	20	8	14
885	24	16	18	26	18	26	24	16	12	6	0	12	16	12	12	20	16	12	22	26	18	14	22	16	16
886	16	14	16	22	12	22	14	12	12	0	4	10	8	2	14	14	10	16	18	18	14	12	20	12	8
887	18	6	10	24	8	20	18	12	12	0	4	6	18	14	4	12	8	10	16	16	16	6	18	8	16
888	18	20	14	22	10	18	16	10	10	2	0	8	14	6	10	10	12	12	18	18	16	6	20	10	8
889	26	12	18	28	8	24	20	16	10	6	8	10	26	6	12	20	20	14	16	26	12	16	22	6	22
890	18	14	26	20	10	20	16	12	10	4	2	6	14	6	10	14	20	12	18	20	10	8	22	10	18
891	26	14	16	24	12	26	20	14	8	6	2	12	20	10	14	14	18	12	14	22	14	8	20	6	20
892	16	10	16	22	12	22	16	10	10	12	4	6	14	2	8	16	10	14	14	18	12	16	16	14	18
893	18	8	16	18	10	16	18	12	10	8	0	8	8	4	12	12	16	14	18	16	12	8	20	10	20
894	32	12	20	26	14	26	20	16	12	8	4	20	16	12	8	20	10	14	16	22	22	8	24	20	18
895	20	10	16	24	10	20	20	14	14	6	2	12	22	6	10	12	14	12	18	20	22	12	16	6	18
896	22	18	14	22	8	28	16	8	12	8	0	10	16	10	8	14	14	14	16	20	22	14	14	12	16
897	20	16	16	22	14	18	16	14	10	6	2	8	16	2	20	14	16	14	14	20	10	12	12	10	10
898	20	18	10	22	12	20	20	14	12	4	0	6	16	14	10	8	24	14	26	18	24	12	20	4	16
899	24	8	12	26	6	22	24	18	14	8	12	8	20	6	8	14	14	16	18	20	10	12	18	10	24
900	20	10	10	28	14	18	16	8	8	6	4	6	12	6	10	16	12	12	22	24	18	20	18	10	20
901	20	14	20	24	14	18	18	16	12	2	6	14	18	8	14	8	14	6	18	18	18	14	16	0	18
902	20	16	20	24	10	18	26	16	10	4	6	12	12	6	10	14	10	14	14	18	12	14	14	10	18
903	28	14	14	26	10	22	18	14	4	6	4	10	16	14	8	14	10	14	16	24	24	14	18	10	12
904	22	10	12	24	10	26	20	12	14	6	0	10	24	4	14	12	16	14	18	18	18	14	20	4	10
905	20	6	18	26	8	22	20	8	14	10	6	8	18	14	8	14	8	12	16	18	12	12	18	8	20
906	24	18	20	22	12	22	18	10	18	14	0	8	18	4	12	16	16	22	16	26	8	10	16	6	20
907	22	12	14	22	8	18	18	10	10	6	2	10	14	6	12	16	8	14	14	20	16	16	18	4	14
908	20	12	16	24	18	20	20	12	14	4	2	4	14	6	10	14	16	6	16	18	12	12	18	6	18
909	24	12	12	22	8	22	26	10	14	6	4	14	18	8	8	16	12	16	16	16	12	8	28	12	16
910	24	16	8	22	12	18	20	12	8	8	0	12	20	8	10	12	16	20	18	18	20	8	22	16	12
911	22	12	18	22	12	30	20	22	8	4	16	14	12	12	8	20	18	18	18	24	30	12	22	16	18
912	24	12	16	26	12	20	20	12	16	8	2	12	14	4	12	14	20	12	14	18	16	14	16	8	10
913	18	12	16	20	10	18	18	16	14	8	0	20	14	6	8	20	12	14	20	20	6	10	20	14	18
914	22	16	24	24	14	22	18	12	12	4	0	8	20	2	14	12	18	18	22	22	20	10	18	6	26
915	20	20	20	18	16	24	20	18	8	2	14	4	12	4	18	12	16	18	18	20	14	8	20	8	12
916	24	12	18	22	12	20	18	10	12	4	2	12	24	8	20	16	10	14	18	20	12	10	24	14	16
917	22	10	18	26	16	16	16	10	10	2	0	14	18	8	20	18	10	8	16	24	12	12	20	6	16
918	22	8	12	22	8	22	12	6	10	6	0	8	12	8	10	12	6	10	16	20	10	10	16	6	8
919	20	14	18	24	10	24	16	8	12	6	2	6	20	12	6	12	16	14	24	22	16	10	26	14	16
920	18	16	14	18	16	20	22	14	10	10	2	18	12	8	20	14	22	16	20	22	12	8	22	8	10
921	24	20	12	28	20	24	18	14	6	16	2	14	14	6	10	16	20	14	18	24	22	12	20	6	8
922	18	10	20	30	12	24	18	14	12	0	0	8	14	14	20	18	12	12	22	18	14	16	18	10	6
923	22	12	16	24	12	22	22	14	14	6	4	10	24	12	10	12	10	16	20	18	22	18	18	10	20
924	20	18	18	22	10	22	20	14	12	14	10	14	22	6	8	16	24	18	20	24	20	8	26	12	14
925	18	14	12	32	8	30	20	8	10	10	4	8	20	8	6	16	16	12	16	24	22	20	18	6	18
926	30	16	12	26	14	20	16	12	14	2	10	8	14	8	12	14	8	16	24	20	16	18	16	10	12
927	20	18	16	22	14	22	20	14	10	4	8	14	16	6	8	14	20	22	16	24	14	8	14	10	18
928	30	22	14	34	18	18	20	14	12	0	8	12	20	10	8	18	16	24	18	22	28	18	28	16	12
929	18	12	14	20	10	20	14	6	14	6	6	4	16	2	6	16	16	18	16	16	20	16	18	10	14
930	20	8	14	18	10	16	18	14	10	8	2	8	20	8	10	8	16	14	18	20	14	8	14	6	14
931	16	12	14	18	14	18	16	10	10	4	4	14	10	6	0	16	14	20	18	20	14	14	20	10	16
932	18	12	14	18	10	16	14	8	14	8	2	14	10	4	4	14	20	10	18	20	10	12	16	12	14
933	16	18	16	16	14	14	16	18	10	8	2	16	12	6	14	14	12	14	20	20	18	14	18	12	6
934	24	10	14	22	12	18	14	12	14	2	4	10	14	8	8	18	10	14	20	24	14	16	18	6	18
935	20	12	10	30	10	22	26	18	14	20	2	12	18	8	18	16	22	14	26	20	18	24	18	4	22
936	18	8	20	26	6	22	22	12	10	8	0	10	18	10	12	20	6	18	16	20	16	14	30	14	16
937	22	18	18	18	16	16	20	18	16	6	2	14	18	6	12	12	12	14	14	20	20	10	10	8	12
938	22	18	6	22	18	14	14	4	12	0	0	8	14	8	8	12	12	16	20	16	22	18	8	10	14
939	24	12	20	28	8	26	18	16	14	0	2	20	18	10	16	14	20	10	16	22	14	8	26	10	16
940	20	18	22	22	16	24	24	14	18	0	2	10	16	6	12	18	12	10	20	18	16	14	18	8	10
941	18	12	14	24	10	22	24	12	10	8	2	14	26	8	6	12	18	10	18	18	20	14	24	8	16
942	26	12	10	28	12	18	18	18	6	4	0	20	8	14	8	10	18	24	12	22	16	12	16	8	20
943	20	12	16	24	10	26	26	4	8	4	0	2	20	4	6	16	12	8	22	20	12	14	20	6	20
944	22	12	14	24	16	22	18	10	12	6	2	8	24	16	10	16	16	18	18	22	20	12	22	8	12
945	22	12	18	22	10	22	22	14	14	6	2	14	14	10	20	14	14	12	14	28	16	12	18	6	12
946	18	14	14	18	14	20	12	12	10	0	2	10	10	6	8	8	6	12	16	14	12	8	12	4	4
947	22	12	14	26	10	26	22	18	14	6	6	18	16	6	12	16	16	8	12	22	26	6	20	8	14
948	20	10	12	20	8	20	14	10	12	6	2	8	16	6	10	14	12	10	16	22	12	8	20	12	12
949	20	8	12	20	10	20	18	16	16	0	0	12	18	10	8	12	8	12	14	20	14	10	18	8	12
950	24	16	14	16	10	18	20	10	6	10	6	12	14	4	6	12	14	14	20	26	16	12	14	6	12
951	24	10	16	26	12	26	16	12	16	2	4	6	18	10	10	18	18	12	16	18	18	12	20	4	16
952	24	12	20	28	20	20	16	14	14	0	14	16	22	8	10	16	10	12	18	22	18	18	14	12	18
953	22	14	10	28	20	16	24	12	12	4	4	8	18	10	14	14	10	16	14	18	16	16	14	10	16
954	26	12	22	30	12	28	26	14	10	4	4	12	22	10	14	12	18	18	16	28	18	12	24	12	24
955	18	10	20	20	10	20	20	14	12	0	4	4	16	4	8	12	12	14	14	16	10	12	20	4	14
956	26	10	14	24	10	22	18	18	14	4	2	14	18	10	8	14	14	14	24	18	16	12	18	4	18
957	22	18	26	24	18	26	20	8	18	4	0	10	20	10	6	20	12	14	26	20	16	16	20	10	24
958	28	14	14	22	12	26	20	10	12	12	2	10	16	10	10	14	16	14	16	20	18	10	28	4	14
959	18	12	18	16	10	24	22	10	12	8	2	12	18	8	12	10	12	10	16	26	14	12	20	14	12
960	22	16	12	26	14	22	18	16	12	4	0	18	14	10	20	14	16	16	18	22	20	16	24	10	12
961	22	10	18	22	10	22	18	12	12	4	2	2	22	4	10	14	8	12	18	10	10	10	18	8	18
962	20	12	16	26	8	22	22	14	16	8	0	12	16	6	8	16	8	12	16	20	20	8	18	12	12
963	26	16	12	28	14	20	18	16	12	2	8	8	22	10	6	16	18	16	20	22	18	14	20	10	12
964	22	8	16	28	12	22	16	10	12	10	4	8	18	14	14	14	8	10	18	20	14	14	22	8	22
965	20	12	20	24	16	24	14	16	18	4	0	2	14	12	16	16	22	18	20	18	12	14	24	4	16
966	24	12	16	26	12	26	22	18	16	4	4	12	16	6	8	12	14	20	20	24	26	22	18	12	14
967	24	14	20	28	14	28	12	10	14	4	0	8	10	8	2	18	18	20	26	20	26	6	26	14	22
968	24	18	22	20	12	26	22	18	14	2	4	12	22	8	20	14	14	14	20	20	14	10	24	10	16
969	26	16	14	28	12	24	14	10	10	10	2	16	16	16	18	14	22	20	16	24	20	10	22	8	12
970	26	8	16	28	8	16	16	6	12	4	6	8	16	14	12	10	8	16	26	20	16	10	16	8	18
971	18	10	16	24	12	16	22	14	14	6	0	12	16	4	8	20	16	10	24	24	16	10	20	6	18
972	22	18	20	24	14	16	14	8	14	2	14	12	18	12	12	16	10	20	22	22	20	16	12	6	12
973	20	10	14	24	10	16	18	8	14	6	4	6	18	6	2	14	14	16	18	18	18	16	20	6	20
974	18	8	18	22	12	22	16	16	12	2	2	6	18	4	10	14	16	14	16	16	10	10	28	8	18
975	20	16	14	20	12	16	18	22	10	4	0	16	14	12	8	16	20	12	18	22	10	16	18	12	18
976	18	14	8	20	10	18	22	8	6	10	2	14	16	6	6	6	12	10	16	22	12	14	14	4	12
977	28	14	20	30	10	22	14	16	10	0	10	10	16	8	10	22	14	18	16	24	18	14	24	6	18
978	18	14	16	22	14	24	20	10	12	6	0	12	18	10	8	18	12	16	14	18	10	12	22	12	22
979	16	14	12	22	8	22	14	16	14	2	4	12	16	18	6	14	8	14	18	22	14	8	18	10	14
980	22	10	18	22	12	22	20	14	14	6	10	12	30	4	14	16	10	14	20	18	14	8	18	12	12
981	18	10	16	20	10	18	16	16	16	6	8	20	20	4	8	12	18	14	18	24	16	8	20	4	24
982	18	8	16	22	12	18	18	8	14	6	2	6	24	6	8	12	12	14	16	14	14	8	14	8	10
983	28	14	14	22	12	22	18	20	8	6	4	10	22	12	8	10	24	14	22	20	20	14	26	10	16
984	24	12	22	20	14	24	18	20	12	2	8	12	12	10	10	14	12	14	14	24	22	12	12	12	8
985	26	12	10	28	14	24	10	8	12	8	0	6	14	8	6	20	10	14	24	16	14	18	16	8	22
986	18	10	16	24	18	16	16	10	12	4	0	22	6	8	14	16	14	16	18	18	10	14	22	12	18
987	22	14	14	20	12	18	14	8	10	4	2	10	16	10	8	16	10	14	16	22	14	8	16	6	8
988	16	14	24	22	12	22	14	10	10	6	2	8	20	14	6	14	18	16	16	22	12	10	22	18	16
989	18	12	14	24	6	24	20	10	14	10	6	16	26	10	8	14	20	10	14	20	14	6	16	10	22
990	24	10	16	28	10	26	22	16	10	12	10	10	20	6	8	10	14	12	18	16	14	14	26	4	20
991	28	16	18	26	12	26	20	10	12	8	0	20	10	12	12	16	14	24	18	24	22	14	26	10	14
992	24	10	16	20	20	20	16	12	10	0	2	10	20	10	16	10	12	12	22	18	20	16	16	6	10
993	20	12	12	24	14	20	16	10	14	2	4	8	20	8	4	10	12	12	18	16	18	14	14	4	18
994	22	10	20	20	10	18	16	16	8	2	8	8	16	6	18	12	10	16	16	20	22	8	22	12	12
995	24	20	16	24	16	24	18	10	10	16	4	14	18	10	10	16	18	14	16	20	12	18	28	12	12
996	24	10	10	22	12	18	20	8	6	4	6	14	14	4	8	16	10	14	16	18	18	10	18	12	20
997	20	14	14	22	10	18	14	10	10	0	0	16	10	6	4	16	8	14	22	20	16	14	22	10	18
998	22	12	12	20	10	14	16	12	10	2	2	12	10	12	8	14	10	14	16	20	10	6	16	10	10
999	22	12	12	22	14	20	18	16	12	4	4	14	18	6	10	10	16	16	20	22	18	10	16	8	8
1000	24	10	20	26	12	24	20	16	14	0	0	10	18	14	12	14	10	16	22	20	20	6	20	12	20
